# Supplementary material for: Marcksl1 modulates endothelial cell mechanoresponse to haemodynamic forces to control blood vessel shape and size
Source: Nat Commun. 2020 Oct 30;11:5476. doi: 10.1038/s41467-020-19308-5 (PMC7603353; doi:10.1038/s41467-020-19308-5)
Supplement: Supplementary file 18 — Source Data [file 41467_2020_19308_MOESM18_ESM.xlsx]

## Sheet: Figure 1
Figure 1g
		Average Lifeact intensity																																				Average Myl9b intensity
		apical cortex	cytoplasm	Apical/Cytoplasm																																		apical cortex	cytoplasm	Apical/Cytoplasm
ISV1_anterior		195.026	210.499	0.926493																																ISV1_anterior		121.622	121.755	0.998912
ISV1_posterior		198.086	159.594	1.24119																																ISV1_posterior		117.973	113.352	1.04077
ISV2_anterior		175.591	194.177	0.904285																																ISV2_anterior		119.1	116.882	1.01897
ISV2_posterior		456.062	186.945	2.43955																																ISV2_posterior		114.744	111.383	1.03017
ISV3_anterior		137.991	128.306	1.07549																																ISV3_anterior		122.341	122.396	0.999544
ISV3_posterior		212.765	144.263	1.47484																																ISV3_posterior		115.707	113.356	1.02074
ISV4_anterior		258.381	226.122	1.14266																																ISV4_anterior		118.291	111.527	1.06064
ISV4_posterior		307.161	162.658	1.88839																																ISV4_posterior		132.977	121.356	1.09576
																																				ISV5_anterior		118.285	115.223	1.02657
																																				ISV5_posterior		132.753	127.655	1.03994
																																				ISV6_anterior		132.753	127.655	1.03994
																																				ISV6_posterior		134.407	123.394	1.08925
ISV1_anterior				ISV1_posterior					ISV2_anterior				ISV2_posterior					ISV3_anterior				ISV3_posterior					ISV4_anterior				ISV4_posterior					ISV1_anterior				ISV1_posterior					ISV2_anterior				ISV2_posterior
Coordinates		Lifeact intensity		Coordinates		Lifeact intensity			Coordinates		Lifeact intensity		Coordinates		Lifeact intensity			Coordinates		Lifeact intensity		Coordinates		Lifeact intensity			Coordinates		Lifeact intensity		Coordinates		Lifeact intensity			Coordinates		Myl9b intensity		Coordinates		Myl9b intensity			Coordinates		Myl9b intensity		Coordinates
X	Y	apical cortex	cytoplasm	X	Y	apical cortex	cytoplasm		X	Y	apical cortex	cytoplasm	X	Y	apical cortex	cytoplasm		X	Y	apical cortex	cytoplasm	X	Y	apical cortex	cytoplasm		X	Y	apical cortex	cytoplasm	X	Y	apical cortex	cytoplasm		X	Y	apical cortex	cytoplasm	X	Y	apical cortex	cytoplasm		X	Y	apical cortex	cytoplasm	X
101.833	55.1139	233.974	195.067	113.46	12.4151	296.529	151.784		96.9961	69.9863	171.028	207.595	100.22	147.642	440.934	184.62		258.268	72.3092	132.936	125	93.808	275.646	180.254	159.023		104.934	67.0823	214.407	235.577	59.8428	71.1378	268.488	157.544		118.65	97.5904	110.694	128.41	62.4879	169.878	111.292	123.561		155.686	100.227	115.347	112.403	154.402
101.526	54.1622	237.613	190.924	112.49	12.1724	315.868	151.092		96.9452	68.9876	174.38	204.248	99.3028	147.244	481.501	185.347		257.343	72.6882	131.417	121.715	94.7413	275.287	182.224	159.505		104.657	66.1216	213.414	223.185	59.5779	70.1735	263.838	140.425		119.244	96.7862	113.21	132.039	62.9323	168.982	115.37	124.738		155.448	99.2562	119.78	108.711	153.894
101.199	53.2172	240.389	175.073	111.52	11.9296	303.127	153.228		96.8716	67.9903	177.653	199.127	98.3904	146.835	504.82	188.752		256.425	73.0846	129.778	127.163	95.6757	274.931	181.227	154.359		104.344	65.1718	204.125	226.932	59.3433	69.2014	253.363	148.231		119.787	95.9464	115.001	124.453	63.3962	168.097	117.517	121.307		155.235	98.2791	122.789	123.163	153.387
100.829	52.288	224.511	164.327	110.534	11.7614	268.239	148.753		96.7566	66.9969	179.151	195.895	97.4875	146.405	505.399	192.57		255.522	73.5143	136.214	130.6	96.6122	274.58	178.087	164.743		103.962	64.2475	199.773	220.449	59.172	68.2162	247.22	143.978		120.224	95.0469	120.591	118.117	63.887	167.225	114.035	111.65		155.071	97.2926	124.405	114.89	152.88
100.404	51.3829	203.255	166.398	109.547	11.5996	259.607	151.669		96.5901	66.0109	168.526	186.482	96.6009	145.943	527.208	183.199		254.642	73.9898	130.492	126.321	97.5515	274.237	176.921	150.876		103.482	63.3704	206.038	230.244	59.073	67.2212	225.45	147.578		120.538	94.0973	116.98	122.297	64.4286	166.385	124.94	111.795		154.964	96.2984	114.499	109.58	152.375
99.9235	50.506	210.189	161.165	108.547	11.5955	254.057	164.184		96.3728	65.0348	167.203	187.115	95.7317	145.448	531.349	191.991		253.788	74.5096	133.06	119.844	98.4942	273.903	191.213	150.279		102.898	62.5583	202.026	225.393	59.0262	66.2222	213.473	157.39		120.751	93.1203	114.339	118.137	65.0503	165.601	133.163	112.675		154.876	95.3023	121.665	115.217	151.873
99.4	49.6539	203.367	170.22	107.547	11.6093	236.753	160.304		96.1059	64.0711	167.098	174.034	94.8829	144.919	506.051	189.557		252.955	75.0629	140.222	123.679	99.44	273.579	196.584	144.039		102.247	61.7992	196.666	218.442	59.0073	65.2224	236.758	173.106		120.89	92.1301	125.491	119.281	65.7413	164.879	128.703	116.979		154.763	94.3087	134.832	118.831	151.373
98.8424	48.8239	208.49	189.031	106.581	11.8687	212.184	163.51		95.7806	63.1254	171.271	175.979	94.0589	144.353	482.243	194.299		252.138	75.6401	131.788	125.3	100.384	273.249	187.635	149.941		101.558	61.0749	203.929	205.369	59.0019	64.2224	245.64	164.474		120.967	91.133	128.503	120.989	66.4947	164.221	122.203	110.617		154.589	93.324	126.525	117.831	150.877
98.2497	48.0184	207.904	196.449	105.62	12.1425	229.402	151.201		95.3982	62.2015	169.373	181.74	93.2671	143.742	460.455	188.487		251.333	76.2336	131.941	126.548	101.32	272.897	179.135	144.421		100.848	60.3706	211.881	221.082	59.0281	63.2228	253.225	181.536		120.989	90.1333	129.559	128.894	67.3053	163.635	118.466	111.88		154.353	92.3521	124.535	123.181	150.384
97.6135	47.2469	213.76	200.678	104.744	12.6261	200.418	156.879		94.9669	61.2993	171.942	189.074	92.5162	143.082	460.261	202.642		250.536	76.8374	138.084	121.403	102.241	272.508	187.969	153.856		100.112	59.694	215.736	241.5	59.1148	62.2265	272.863	198.669		120.961	89.1337	118.419	118.319	68.1351	163.077	122.71	117.486		154.084	91.3889	123.839	117.983	149.897
96.9199	46.5265	213.602	222.877	103.872	13.1155	209.778	160.528		94.5062	60.4117	176.894	183.912	91.8006	142.383	467.544	194.025		249.744	77.447	136.768	124.045	103.142	272.073	176.754	150.872		99.3292	59.0711	210.186	237.225	59.2761	61.2397	273.602	203.896		120.88	88.1369	115.57	119.12	68.9661	162.521	124.56	123.783		153.803	90.4295	118.712	121.646	149.417
96.1654	45.8702	206.179	222.139	103.076	13.7203	205.502	165.715		94.0405	59.5268	165.782	176.529	91.1141	141.656	485.647	199.992		248.952	78.058	132.684	128.091	104.016	271.587	166.403	151.713		98.4891	58.5286	217.548	228.063	59.4729	60.2592	281.637	189.059		120.741	87.1467	128.273	123.97	69.7906	161.955	121.763	114.567		153.501	89.4761	121.854	122.045	148.944
95.3677	45.2671	206.178	228.045	102.29	14.3389	200.078	177.838		93.5911	58.6334	168.663	173.817	90.4484	140.91	520.66	194.415		248.162	78.6711	134.908	126.628	104.863	271.055	174.626	152.375		97.5983	58.0742	217.086		59.6372	59.2728	272.108	183.318		120.529	86.1693	121.32	118.578	70.5706	161.329	122.588	116.482		153.161	88.5358	119.271	117.714	148.478
94.5536	44.6865	218.101	231.515	101.549	15.0104	198.351	164.246		93.1633	57.7295	169.872	174.276	89.7945	140.153	520.715	174.945		247.38	79.2947	137.086	136.808	105.682	270.482	185.237	144.26		96.6808	57.6766	211.651		59.7086	58.2753	262.144	157.711		120.246	85.2103	120.655	126.707	71.3247	160.673	119.723	115.423		152.762	87.6186	115.053	111.316	148.022
93.7266	44.1242	214.85	249.218	100.828	15.7035	190.341	164.159		92.7543	56.817	166.276	186.45	89.1391	139.398	585.977	179.766		246.615	79.9388	142.709	140.089	106.486	269.887	181.803	149.625		95.756	57.2961	223.351		59.6926	57.2755	234.668	155.228		119.907	84.2695	116.875	122.724	72.0604	159.995	119.276	115.578		152.311	86.7261	117.862	119.977	147.576
92.8796	43.5927	204.057	258.721	100.135	16.4239	195.007	180.422		92.3617	55.8973	158.617	192.136	88.4704	138.654	602.484	178.841		245.876	80.6121	135.762	138.039	107.279	269.278	187.482	141.92		94.8403	56.8942	230.832		59.6267	56.2776	241.167	152.128		119.534	83.3416	117.756	121.508	72.7947	159.316	112.995	115.946		151.821	85.8544	120.202	115.624	147.139
92.0045	43.1087	183.733	242.918	99.4712	17.172	194.737	170.449		91.9811	54.9726	162.284	202.368	87.7776	137.933	609.989	166.296		245.16	81.3106	138.73	135.784	108.065	268.66	190.299	149.361		93.9376	56.464	217.485		59.5562	55.2801	248.416	149.18		119.139	82.4227	120.604	123.447	73.5635	158.677	115.682	114.992		151.308	84.9962	118.571		146.708
91.0952	42.6926	165.948	233.564	98.836	17.9444	199.411	163.645		91.6071	54.0451	183.914	223.078	87.0503	137.247	612.546	166.923		244.459	82.0239	152.113	128.946	108.85	268.04	188.611	146.28		93.0421	56.0188	217.029		59.5525	54.2801	244.306	144.304		118.727	81.5118	120.592	125.343	74.3763	158.094	112.362	114.033		150.769	84.154	109.263		146.284
90.1568	42.3471	184.844	211.022	98.2637	18.7644	200.763	164.231		91.2347	53.1171	182.774	243.51	86.2841	136.604	530.92	168.594		243.764	82.7428	159.714	136.822	109.636	267.422	198.282	153.419		92.146	55.5751	214.691		59.6915	53.2898	230.717	150.684		118.299	80.6079	113.684	121.545	75.2361	157.584	112.807	113.93		150.189	83.3391	111.643		145.866
89.2003	42.0554	179.581	197.699	97.7247	19.6067	224.647	165.6		90.8584	52.1905	180.385	233.782	85.4848	136.003	509.215	170.232		243.073	83.4656	151.603	126.12	110.431	266.815	184.65	149.869		91.241	55.1496	227.713		59.9884	52.3349	222.847	154.719		117.856	79.7116	120.596	119.15	76.1496	157.177	119.495	116.551		149.559	82.5628	115.439		145.448
88.2348	41.795	179.662	193.145	97.2972	20.5107	210.93	157.154		90.4621	51.2724	177.718	209.276	84.6653	135.43	486.768	174.535		242.401	84.2064	149.095	127.261	111.237	266.223	191.662	143.128		90.3187	54.7631	216.368		60.3741	51.4123	239.177			117.396	78.8235	118.303	117.837	77.0765	156.802	113.586	111.394		148.873	81.8343	113.818		145.029
87.2637	41.556	175.245	211.884	96.9118	21.4335	221.864	160.355		90.0094	50.3808	172.186	193.529	83.837	134.87	470.008	175.861		241.769	84.9813	146.358	122.14	112.053	265.646	200.049	148.814		89.3716	54.4422	216.963		60.7966	50.5059	258.305			116.917	77.9455	122.469	113.274	78.0017	156.422	115.578	113.57		148.133	81.1621	120.591		144.608
86.2896	41.3301	166.732	214.224	96.6681	22.4033	201.6	161.74		89.4591	49.5458	178.758	186.519	83.0087	134.31	449.392	182.303		241.198	85.8021	135.694	132.182	112.877	265.079	227.033	141.223		88.3965	54.2206	217.36		61.2336	49.6065	279.612			116.421	77.0772	116.777	114.414	78.9151	156.015	122.281	115.789		147.344	80.5484	117.941		144.18
85.3134	41.1131	165.529	239.893	96.4305	23.3747	210.338	160.677		88.7761	48.8154	176.877	187.544	82.186	133.741	435.239	181.519		240.691	86.664	134.535	134.847	113.707	264.521	231.355	136.442		87.4036	54.1016	228.311		61.6833	48.7133	292.185			115.915	76.2147	128.461	122.783	79.7654	155.489	124.96	113.507		146.516	79.9873	114.12		143.745
84.3347	40.9081	174.455	235.189	96.21	24.3501	206.498	162.568		87.9772	48.214	176.935	186.404	81.3726	133.159	422.989	193.995		240.229	87.5509	144.67	128.108	114.539	263.967	247.102	138.832		86.4051	54.0463	234.854		62.1473	47.8275	301.496			115.407	75.3535	123.151	122.532	80.5453	154.863	122.417	109.199		145.661	79.469	114.83		143.307
83.3529	40.7181	184.455	216.222	95.8546	25.2848	203.636	156.638		87.1156	47.7063	183.952		80.5734	132.559	426.929	174.065		239.795	88.4516	138.784	124.95	115.372	263.413	240.524	134.419		85.406	54.003	250.65		62.6303	46.9518	348.5			114.901	74.4912	124.564		81.2658	154.169	116.562	108.621		144.787	78.9819	113.716		142.867
82.3684	40.5427	178.494	204.645	95.3466	26.1462	188.325	158.722		86.2316	47.2388	175.897		79.7919	131.935	456.672	197.426		239.372	89.3577	135.19	129.358	116.203	262.857	226.077	140.744		84.4099	53.9152	279.617		63.1453	46.0947	382.792			114.397	73.6275	123.365		81.9407	153.432	122.976	108.757		143.898	78.5238	114.908		142.429
81.3842	40.3656	186.864	202.014	94.4487	26.5864	192.962	165.628		85.3466	46.7733	194.633		79.0303	131.287	465.73	198.681		238.949	90.2642	135.105	131.149	117.034	262.3	224.236	139.5		83.4226	53.7566	278.972		63.7051	45.2661	420.784			113.896	72.762	125.979		82.6058	152.685	122.527	108.739		142.996	78.0933	115.959		141.996
80.4037	40.1688	185.863	183.179	93.5019	26.908	191.639	166.03		84.4599	46.3109	184.658		78.2847	130.62	485.24	205.773		238.518	91.1663	132.02	134.958	117.865	261.744	227.281	136.334		82.4424	53.5585	277.001		64.307	44.4675	462.779			113.396	71.896	129.13		83.3033	151.968	114.404	113.244		142.083	77.6851	117.782		141.569
79.4317	39.934	191.845	193.697	92.5105	27.0393	187.424	152.133		83.5575	45.88	186.16		77.548	129.944	475.936	208.205		238.066	92.0584	134.395	129.957	118.697	261.189	222.794	130.522		81.4593	53.3753	307.388		64.9325	43.6872	504.912			112.87	71.0452	129.67		84.0443	151.297	117.04	112.813		141.164	77.2897	118.221		141.148
78.4668	39.6715	185.191	224.722	91.5198	27.175	186.682	159.533		82.6267	45.5145	183.261		76.8127	129.266	484.718	202.853		237.586	92.9355	133.117	132.124	119.533	260.64	240.624	133.613		80.4658	53.2615	328.757		65.5609	42.9093	571.331			112.271	70.2444	128.643		84.8474	150.701	132.094	118.492		140.245	76.8953	116.497		140.729
77.4997	39.417	169.012	238.904	90.5309	27.3235	214.917	162.247		81.6685	45.2284	179.863		76.0696	128.597	463.762	196.318		237.07	93.7922	133.738	130.088	120.372	260.097	273.819	132.956		79.4662	53.2332	323.042		66.1727	42.1184	499.87			111.573	69.5286	126.274		85.7189	150.21	121.636	111.689		139.329	76.4947	116.845		140.309
76.5219	39.2072	160.112	231.591	89.5436	27.4824	225.857	150.971		80.6939	45.0044	160.83		75.3151	127.941	479.468	193.09		236.512	94.6219	132.895	129.723	121.214	259.556	284.924	133.086		78.4673	53.2807	319.888		66.7516	41.303	493.656			110.796	68.8989	123.519		86.6279	149.794	130.04	112.455		138.407	76.1072	122.351		139.884
75.5373	39.0324	158.491	237.431	88.6173	27.8593	218.664	151.161		79.7108	44.8215	166.738		74.553	127.293	503.359	184.192		235.906	95.4173	139.433	132.313	122.056	259.018	295.101	132.148		77.4738	53.3938	311.255		67.2975	40.4651	442.345			109.979	68.3224	120.296		87.567	149.45	121.324	112.877		137.467	75.7663	126.619		139.453
74.5528	38.857	173.483	233.678	87.6911	28.2363	236.726	152.706		78.7237	44.6611	165.547		73.7877	126.65	519.407	173.447		235.256	96.1776	140.004	139.071	122.898	258.479	278.231	140.158		76.4888	53.5668	295.727		67.8248	39.6154	358.257			109.141	67.7771	120.955		88.534	149.195	120.643	109.895		136.505	75.4922	116.916		139.015
73.5757	38.6446	171.224		86.9024	28.8511	255.167	158.136		77.7345	44.5147	161.394		73.024	126.004	508.945	176.848		234.575	96.9094	145.923	132.072	123.739	257.936	270.038	140.162		75.5144	53.7915	292.678		68.3455	38.7617	339.674			108.288	67.2549	120.981		89.5191	149.023	119.845	117.334		135.527	75.2839	129.908		138.573
72.6022	38.4158	195.43		86.1293	29.4854	266.546	152.297		76.7406	44.4043	155.13		72.27	125.347	476.716	185.484		233.874	97.623	136.179	125.707	124.574	257.387	257.393	135.312		74.5527	54.0655	293.927		68.867	37.9084	334.897			107.424	66.7518	120.694		90.5101	148.889	120.95	110.222		134.54	75.127	116.898		138.134
71.616	38.2501	193.855		85.482	30.2476	245.944	152.798		75.7414	44.3652	160.531		71.538	124.666	455.356	169.166		233.165	98.3285	134.105	124.602	125.403	256.828	225.079	138.904		73.6054	54.3859	288.479		69.3939	37.0585	307.342			106.55	66.2645	125.136		91.5043	148.782	117.717	115.731		133.545	75.0264	121.783		137.699
70.6171	38.2039	205.181		84.8666	31.0359	283.629	150.281		74.744	44.4374	160.707		70.8427	123.947	478.172	172.709		232.459	99.0364	145.031	129.793	126.223	256.255	227.275	138.07		72.6716	54.7437	261.954		69.9294	36.214	282.766			105.672	65.7869	126.711		92.4973	148.664	113.117	116.461						137.278
69.6192	38.2691	215.04		84.3369	31.884	262.045	159.932		73.7626	44.6293	158.723		70.2001	123.181	484.877	178.846		231.766	99.7571	145.907	126.54	127.03	255.665	247.682	135.426		71.7448	55.1193	291.45		70.4732	35.3748	271.432			104.793	65.3099	123.693		93.4836	148.499	116.305	109.218						136.875
68.6315	38.4258	219.378		83.8487	32.7567	253.516	162.208		72.7999	44.9	165.109		69.6272	122.361	500.904	163.981		231.097	100.5	140.164	128.604	127.821	255.053	243.322			70.8168	55.492	303.749		71.0242	34.5403	270.24			103.925	64.8138	119.028		94.4578	148.273	118.136	110.879						136.484
				83.4211	33.6607	250.258			71.8457	45.1992	172.43		69.1158	121.502	454.977	173.598		230.462	101.273	144.878	129.444	128.592	254.416	255.877			69.8836	55.8513	315.645		71.5866	33.7134	246.464							95.4073	147.959	122.026	111.526						136.106
				83.0369	34.584	249.565			70.8847	45.4755	176.775		68.6401	120.622	478.672	181.627		229.876	102.084	145.788	124.175	129.348	253.762	256.607			68.9497	56.2087	312.044											96.318	147.546	117.671	110.592						135.733
				82.709	35.5287	273.352			69.9113	45.7046	184.533		68.1808	119.734	476.711	187.823		229.353	102.936	144.641	120.582	130.104	253.107	283.958			68.0224	56.5829	325.731											97.2093	147.093	115.17	112.391						135.354
				82.4217	36.4865	232.507			68.933	45.9121	184.516		67.7189	118.847	456.814	203.176		228.899	103.827	136.723	127.379	130.869	252.463	257.279			67.1096	56.9914	313.745											98.0858	146.611	112.983	112.659						134.965
				82.1837	37.4578	205.698			67.9617	46.15	181.361		67.2395	117.97	445.193	216.928		228.489	104.739	138.539	127.091	131.651	251.84	270.339			66.215	57.4384	304.085											98.9548	146.117	115.614	109.995						134.563
				81.9768	38.4361	250.552			67.0142	46.4697	186.381		66.7389	117.104	423.774	219.425		228.075	105.649	135.915	123.766	132.451	251.24	252.615			65.3363	57.9157	307.964											99.8328	145.638	118.14	111.386						134.149
				81.8021	39.4208	244.637			66.117	46.9113	193.983		66.2181	116.25	430.636	203.514		227.61	106.534	144.957	120.264	133.266	250.66	233.79			64.4697	58.4147	310.066											100.717	145.17	113.54	105.929						133.729
				81.6479	40.4088	198.259			65.2788	47.4566	187.336		65.6798	115.407	445.999	189.428		227.063	107.372	129.721	119.779	134.085	250.087	234.105			63.6089	58.9237	311.94											101.607	144.715	116.029	105.466						133.312
				81.4972	41.3974	203.047			64.4862	48.0664	185.785		65.128	114.573	447.583			226.464	108.172	130.641		134.898	249.504	219.677			62.7514	59.4381	288.884											102.485	144.235	110.93	111.46						132.901
				81.3496	42.3864	205.415			63.7135	48.7012	191.955		64.5629	113.748	453.04			225.845	108.958	127.693		135.697	248.903	205.952			61.8965	59.9569	262.722											103.34	143.717	117.044	112.826						132.5
				81.1854	43.3729	218.615			62.9469	49.3433	185.477		63.9808	112.935	438.933			225.238	109.752	131.76		136.476	248.275	198.471			61.0436	60.479	262.805											104.161	143.146	117.832	119.343						132.116
				80.9954	44.3546	201.52			62.1911	49.9981	185.242		63.3767	112.138	419.238			224.655	110.565	131.924		137.229	247.618	188.644			60.1923	61.0036	260.817											104.894	142.467	126.451	109.174						131.739
				80.7826	45.3317	185.284			61.463	50.6835	188.824		62.7456	111.363	471.48							137.96	246.935	205.353			59.3426	61.531	276.07											105.511	141.679	127.42	109.606						131.37
				80.5013	46.2913	187.574			60.8059	51.4373	194.224		62.0796	110.617	525.909							138.681	246.242	222.872			58.4966	62.0642	283.804											106.017	140.817	117.576	113.609						131.008
				80.204	47.2461	189.446							61.3842	109.898	525.799							139.399	245.547	222.396			57.6645	62.6187	259.062											106.418	139.901	113.87	113.657						130.649
				79.8066	48.1638	186.672							60.6796	109.188	527.304							140.12	244.854	221.363																106.706	138.943	109.822	113.328						130.292
				79.4041	49.0792	195.201							59.9862	108.468	494.141							140.843	244.163	236.998																106.904	137.963	118.794	112.557						129.936
				78.9014	49.9437	188.595							59.3255	107.717	435.266							141.561	243.467	240.912																107.057	136.975	111.124	107.389						129.586
				78.3987	50.8081	192.622							58.7224	106.92	405.299							142.262	242.754	245.232																107.166	135.981	110.848							129.242
				77.8083	51.6152	208.835							58.171	106.085	402.463							142.934	242.013	252.813																107.294	134.989	111.377							128.905
				77.2148	52.4201	215.65							57.66	105.226	413.25							143.575	241.245	234.121																107.472	134.005	113.79							128.582
				76.5604	53.1762	226.186							57.1796	104.349	415.412							144.191	240.457	218.544																107.768	133.05	118.906							128.276
				75.8973	53.9247	207.173							56.7209	103.46	394.249							144.79	239.657	207.005																108.403	132.277	112.906							127.982
				75.2173	54.6579	201.662							56.2836	102.561	396.33							145.382	238.851	195.256																109.359	131.983	114.246							127.699
				74.5319	55.3862	203.948							55.8692	101.651	388.719							145.973	238.044	192.406																110.359	131.982	117.664							127.424
				73.8654	56.1316	188.667							55.4798	100.73	408.18							146.571	237.243	185.592																111.357	132.046	111.012							127.149
				73.2098	56.8867	187.391							55.1183	99.7973	378.534							147.165	236.438	191.075																112.355	132.107	112.837							126.87
				72.5997	57.6791	181.448							54.7822	98.8555	334.711							147.744	235.623	187.731																113.355	132.119	112.367							126.585
				72.0314	58.5019	180.426							54.4602	97.9088	320.974							148.298	234.791	184.387																114.343	131.967	116.4							126.287
				71.5149	59.3582	180.091							54.1365	96.9626	342.816							148.815	233.934	167.954																115.304	131.69	114.057							125.971
				71.0643	60.2509	183.559							53.7955	96.0225	364.844							149.271	233.044	184.074																116.219	131.287	118.828							125.636
				70.6518	61.1619	178.09							53.4255	95.0935	360.821							149.686	232.135	171.473																117.075	130.77	114.37							125.281
				70.3055	62.1	182.355							53.0302	94.1749	367.536							150.084	231.217	166.16																117.842	130.128	115.619							124.897
				69.9848	63.0472	181.989							52.63	93.2585	379.092							150.48	230.299	170.633																118.565	129.437	118.204							124.474
				69.7252	64.0129	184.286							52.2472	92.3347	393.945							150.893	229.388	174.449																119.282	128.74	113.434							124.014
				69.48	64.9823	198.143							51.9076	91.3941	394.029							151.343	228.495	176.161																120.025	128.071	108.825							123.511
				69.2778	65.9617	199.544							51.6296	90.4335	382.12							151.85	227.633	183.411																120.887	127.564	111.762							122.961
				69.0716	66.9402	214.748							51.4092	89.4581	390.87							152.407	226.803	183.531																121.874	127.402	115.983							122.339
				68.8531	67.916	207.887							51.2372	88.473	407.728							153.015	226.009	197.991																122.86	127.568	115.681							121.661
				68.6081	68.8856	188.472							51.1086	87.4813	403.066							153.674	225.256	194.353																123.808	127.886	116.312							120.93
				68.2909	69.8339	189.106							51.0274	86.4846	382.783							154.38	224.549	196.159																124.732	128.269	117.809							120.152
				67.9339	70.768	198.2							51.0004	85.485	397.422							155.128	223.885	178.658																125.66	128.641	115.525							119.326
				67.4722	71.655	198.737																155.911	223.262	183.049																126.617	128.93	120.052							118.448
				67.005	72.5392	200.054																156.71	222.661	191.261																127.598	129.124	116.796							117.538
				66.513	73.4098	193.005																157.52	222.075	200.452																128.598	129.134	118.592							116.603
				66.025	74.2826	199.911																158.334	221.494	196.284																129.583	128.964	114.751							115.653
				65.6824	75.2221	199.596																159.145	220.91	203.192																130.532	128.649	110.715							114.691
				65.3398	76.1616	201.591																159.94	220.302	218.997																131.422	128.193	113.099							113.725
				65.3337	77.1616	195.985																160.705	219.658	227.722																132.208	127.574	114.48							112.759
				65.3541	78.1614	195.212																161.428	218.968	224.346																132.88	126.833	108.903							111.796
				65.6228	79.1246	206.817																162.095	218.223	230.458																133.475	126.03	111.238							110.838
				65.9612	80.0656	202.203																162.697	217.424	225.048																134.007	125.183	116.014							109.895
				66.3278	80.996	213.482																163.234	216.58	220.789																134.481	124.302	121.95							108.972
				66.7314	81.9109	211.767																163.699	215.695	210.506																134.94	123.414	116.7							108.071
				66.8677	82.9016	209.34																164.097	214.778	217.69																135.394	122.523	124.716							107.197
				65.8682	82.8701	195.633																164.443	213.84	209.64																135.848	121.632	122.107							106.357
				64.915	82.5676	186.868																164.752	212.889	213.367																136.285	120.733	129.279							105.566
				63.9723	82.2339	186.643																165.042	211.931	209.797																136.697	119.821	122.781							104.818
				63.0087	81.9665	192.638																165.331	210.974	220.512																137.075	118.896	118.731							104.118
				62.0198	81.8181	213.981																165.646	210.025	222.009																137.378	117.943	118.843							103.47
				61.0299	81.6764	204.834																166.006	209.092	223.297																137.611	116.97	120.575							102.89
				60.0671	81.9465	195.267																166.404	208.175	212.011																137.793	115.987	125.575							102.348
				59.1042	82.2165	203.591																166.836	207.273	211.009																137.932	114.997	115.973							101.841
				58.2946	82.8036	187.375																167.296	206.385	190.213																138.056	114.004	123.833							101.365
				57.5167	83.4319	189.947																167.784	205.512	207.726																138.195	113.014	113.021							100.92
				56.9123	84.2285	217.419																168.295	204.652	202.16																138.358	112.027	119.986							100.492
				56.3781	85.0739	221.544																168.816	203.799	194.632																138.584	111.053	123.863							100.077
				55.9852	85.9935	218.364																169.339	202.947	201.948																138.869	110.095	124.686							99.6726
				55.7076	86.9542	210.615																169.856	202.09	196.373																139.2	109.151	117.695							99.2741
				55.4918	87.9306	201.019																170.356	201.225	219.174																139.574	108.224	126.069							98.8751
				55.3716	88.9234	212.684																170.826	200.342	219.154																140.004	107.321	121.046							98.4757
				55.2497	89.9159	207.25																171.266	199.444	218.302																140.463	106.432	118.509							98.0763
				55.1222	90.9078	184.33																171.683	198.535	223.589																140.946	105.557	129.644							97.6782
				54.9712	91.8963	176.893																172.079	197.617	217.11																141.452	104.694	120.736							97.2838
				54.6564	92.8455	182.712																172.452	196.689	237.134																141.958	103.832	117.988							96.8938
				54.3034	93.7811	188.022																172.797	195.75	237.883																142.452	102.962	118.737							96.5083
				53.7439	94.6099	189.263																173.115	194.802	236.033																142.927	102.082	117.052							96.1276
				53.1669	95.4266	186.93																173.409	193.846	242.825																143.342	101.173	117.899							95.7526
				52.5127	96.183	206.554																																		143.712	100.244	118.561							95.3821
				51.8638	96.9438	195.049																																		144.041	99.2993	114.374							95.0152
				51.2453	97.7296	213.018																																		144.334	98.343	113.896							94.6521
				50.6426	98.5276	232.811																																		144.619	97.3847	113.643							94.2951
				50.1694	99.4086	228.241																																		144.915	96.4293	115.246							93.9467
				49.7075	100.295	213.371																																		145.227	95.4794	114.3							93.6081
				49.3643	101.235	220.526																																		145.594	94.5492	120.966							93.2822
				49.0229	102.175	218.909																																		145.994	93.6325	116.949							92.9749
				48.7465	103.136	205.528																																		146.423	92.7294	114.514							92.6916
				48.4702	104.097	207.441																																		146.887	91.8435	119.003							92.4248
				48.1983	105.059	186.034																																		147.382	90.9746	118.688							92.1687
				47.9268	106.022	191.513																																		147.899	90.1182	113.957
				47.6338	106.978	194.178																																		148.435	89.2746	117.468
				47.337	107.933	185.399																																		148.992	88.4436	123.088
				47.0177	108.88	187.82																																		149.565	87.6239	116.327
				46.6921	109.826	165.345																																		150.145	86.8093	118.193
				46.3448	110.763	173.654
				45.9887	111.698	192.166
				45.6196	112.627	217.579
				45.2425	113.554	209.401
				44.8735	114.483	251.69
				44.5128	115.416	234.463
				44.1712	116.355	245.959
				43.8681	117.308	230.148
				43.5784	118.266	211.338
				43.3694	119.243	188.699
				43.1605	120.221	195.388
				42.9964	121.208	184.074
				42.8367	122.195	192.755
				42.6309	123.174	173.862
				42.4042	124.148	180.123
				42.0554	125.085	164.105
				41.6218	125.986	167.694
				41.0005	126.769	173.381
				40.2947	127.478	176.568
				39.4918	128.074	176.929
				38.6648	128.636	176.413
				37.8329	129.191	176.723
				36.9995	129.744	179.357
				36.2188	130.369	170.802
				35.4652	131.026	165.089
				34.7755	131.75	166.431
				34.145	132.526	161.274
				33.5699	133.344	173.238
				33.0856	134.219	179.64
				32.6543	135.121	187.846
				32.3543	136.075	180.903
				32.1093	137.045	182.535
				32.0012	138.039	179.5
				31.9289	139.036	184.993
				31.9279	140.036	175.6
				31.9294	141.036	182.043
				31.9355	142.036	174.515
				31.9231	143.036	185.525
				31.8644	144.035	195.984
				31.797	145.032	184.42
				31.6805	146.026	189.35
				31.5641	147.019	196.883
				31.4125	148.007	186.976
				31.2591	148.995	236.204
				31.092	149.981	218.075
				30.9194	150.966	229.086
				30.744	151.951	222.23
				30.5656	152.935	249.191
				30.388	153.919	246.479
				30.2124	154.903	236.97
				30.038	155.888	231.679
				29.8739	156.874	219.122
				29.7098	157.861	192.061
				29.5739	158.852	196.214
				29.4391	159.842	186.354
				29.4042	160.842	195.156
				29.3865	161.842	199.744
				29.5576	162.827	198.746
				29.7773	163.803	203.305
				30.2099	164.704	206.826
				30.7213	165.563	205.932
				31.3041	166.376	198.543
				31.9871	167.106	188.686
				32.6702	167.837	189.305
				33.3791	168.542	184.429
				34.0939	169.241	198.572
				34.7223	170.019	193.303
				34.5364	171.002	185.25
				33.5605	170.784	177.875
				32.6712	170.326	180.336
				31.9113	169.676	189.012
				31.1873	168.986	187.31
				30.5	168.26	189.263
				29.7875	167.558	206.486
				29.0243	166.912	197.778
				28.2281	166.307	206.002
				27.2963	165.944	204.811
				26.348	165.627	193.588
				25.3484	165.596	178.365
				24.3486	165.581	169.133
				23.3652	165.763	201.43
				22.3819	165.945	204.193
				21.4234	166.23	180.834
				20.468	166.526	194.197
				19.5333	166.881	199.811
				18.6073	167.258	184.724
				17.7137	167.707	181.229
				16.842	168.197	183.354
				16.0213	168.769	171.855
				15.2418	169.395	177.023
				14.5284	170.096	186.848
				13.877	170.855	178.168
				13.281	171.658	176.194
				12.7635	172.513	169.511
				12.2829	173.39	160.333
				11.9034	174.315	168.642
				11.5468	175.25	191.761
				11.3234	176.224	178.139
				11.1207	177.204	183.065
				11.0778	178.203	172.816
				11.055	179.202	163.417
				11.1804	180.195	173.068
				11.3057	181.187	166.093
				11.5516	182.156	165.569
				11.7998	183.125	177.46
				12.0869	184.083	162.593
				12.4069	185.03	158.1
				12.7269	185.977	167.575
				13.072	186.916	163.507
				13.4245	187.852	157.919
				13.7789	188.787	175.42
				14.1403	189.719	168.091
				13.6457	188.85	166.503
				13.2311	187.94	157.594
				12.8178	187.03	161.208
				12.4069	186.118	166.488
				11.9979	185.205	159.301
				11.5857	184.294	160.902
				11.1527	183.393	164.408
				10.7197	182.492	159.584
				10.2147	181.628	166.812
				9.70486	180.768	166.986
				9.07549	179.991	163.752
				8.43381	179.224	170.623
				7.65916	178.592	183.029
				6.87417	177.972	174.544
				6.02235	177.448	164.241
				5.16399	176.935	177.509
				4.28033	176.467	181.267
[truncated: 35 more columns]

## Sheet: Figure 2
Figure 2c		Pool data from independent experiments														Figure 2f		Pool data from independent experiments														Descriptive statistics (figure 2c)
Control			Marcksl1a			Marcksl1a△ED			Marcksl1aT124A			Marcksl1aT124D				Control			Marcksl1b			Marcksl1b△ED			Marcksl1bT162A			Marcksl1bT162D					aISV					vISV					DLAV
aISV	vISV	DLAV	aISV	vISV	DLAV	aISV	vISV	DLAV	aISV	vISV	DLAV	aISV	vISV	DLAV		aISV	vISV	DLAV	aISV	vISV	DLAV	aISV	vISV	DLAV	aISV	vISV	DLAV	aISV	vISV	DLAV			Control	marcksl1a WT	marcksl1a△ED	marcksl1aT124A	marcksl1aT124D	Control	marcksl1a WT	marcksl1a△ED	marcksl1aT124A	marcksl1aT124D	Control	marcksl1a WT	marcksl1a△ED	marcksl1aT124A	marcksl1aT124D
10.52	12.95	10.76	10.37	9.47	9.29	11.24	13.22	6.95	8.19	10.05	8.66	7.97	9.36	7.28		13.73	11.89	6.12	13.05	11.52	11.88	15.45	11.64	7.12	6.52	11.73	17.74	10.05	14.57	8.77		Number of values	344	103	86	255	264	273	100	113	262	198	272	76	67	204	143
8.71	12.68	10.06	11.21	12.91	10.19	10.54	12.41	7	5.77	10.35	9.91	8.25	10.53	6.63		13.7	11.71	8.2	15.3	11.16	14.04	22	13.27	6.59	9.03	13.4	18.92	8.56	13.95	10.12
9.03	13.78	10.13	11.6	14.78	9.36	11.61	12.9	8.01	13.97	8.89	12.84	6.53	7.5	9.56		11.92	10.58	6.1	18	10.44	15.14	21.87	11.68	6.35	7.26	14.62	21.15	8.47	7.3	12.46		Minimum	4.75	6.33	5.25	5.42	5.64	4.55	6.67	5.42	6.24	6.57	4.08	5.04	4.35	4.5	5.93
7.36	12.39	11.16	9.47	13.35	9.62	10.83	11.82	9.86	12.31	8.08	8.69	8.85	10.1	6.39		12.37	9.65	8.28	14.62	13.32	12.94	15.18	8.55	6.83	10.5	15.4	12.39	7.15	10.59	10.74		25% Percentile	8.05	10.46	8.935	9.87	9.185	9.11	12.22	9.47	10.07	10.04	6.363	8.845	6.49	8.28	8.37
7.38	15.47	9.45	13.14	14.99	6.75	11.61	16.57	15.56	9.95	6.52	13.32	8.18	11.65	6.8		11.02	11.4	6.48	14.66	12.96	10.8	13.35	10.91	20.79	11.29	12.55	9.1	8.06	11.91	10.02		Median	9.085	12.23	10.29	11.56	10.72	10.58	13.44	11.09	11.32	11.41	7.425	11.25	8.01	10.43	9.71
8.68	13.92	11.97	15.3	14.65	8.56	10.01	15.36	13.48	8.05	7.84	9.16	9.27	13.15	6.68		8.64	14.03	11.16	12.73	11.6	9	14.42	12.83	20.59	10.24	13.74	9.49	7.21	11.57	5.56		75% Percentile	10.49	14.46	11.82	13.04	12.19	12.24	15.74	12.16	12.93	12.78	8.68	16.01	9.45	14.83	11.82
10.93	13.03	8.62	14.85	14.7	8.49	8.82	15.02	14.29	5.42	12.93	7.79	11.81	9.31	8.3		8.24	12.96	9.36	9.83	16.92	10.08	7.35	13.22	15.8	16.2	9.45	8.58	13.06	13.85	6.59		Maximum	16.46	21.04	17.3	21.32	23.08	22.74	26.32	17.55	18.34	17.22	13.39	24.12	15.56	25.91	20.45
13.02	11.58	7.8	13.33	12.83	14.83	7.8	13.01	13.34	6.67	13.13	7.63	10.11	9.71	10.58		7.2	10.99	10.8	15.25	9.36	12.24	9.82	11.28	21.7	15.35	16.86	7.31	14.79	9.22	12.83		Range	11.71	14.71	12.05	15.9	17.44	18.19	19.65	12.13	12.1	10.65	8.7	19.08	11.21	21.41	14.52
11	12.15	6.65	13.34	12.95	11.85	10.2	11.64	10.48	5.77	12.11	11.87	13.32	14.01	10.34		8.28	10.39	9.43	12.64	10.8	8.28	12.53	14.67	17.14	14.72	17.59	11.88	11.01	10.51	14.44
11.11	11.65	6.18	10.65	12.66	10.33	10.08	11.23	10.42	7.57	13.16	11.21	9.33	11.93	7.23		7.56	13.9	9.04	12.24	9	11.79	13.02	11.16	6.23	13.73	12.03	13.24	12.77	9.74	12.55		95% CI of median
12.7	13.93	4.74	11.98	10.2	11.06	14.87	14.32	10.53	6.3	12.46	7.4	9.15	11.2	12.78		12.57	15.17	9.1	11.16	16.56	9.04	9.09	12.12	9.34	10.98	12.84	13.02	10.21	11.75	7.58		Actual confidence level	0.9548	0.9518	0.9601	0.9551	0.9579	0.9606	0.9648	0.962	0.9587	0.961	0.9548	0.9714	0.9502	0.9579	0.9556
10.9	12.36	7.83	14.27	11.01	10.8	17.08	13.63	14.32	6.77	13.88	5.04	12.99	14.55	7.99		13.36	11.56	9.04	9	12.6	11.01	12.64	13.39	13.49	11.75	14.59	11.12	10.52	16.4	7.47		Lower confidence limit	8.93	11.24	9.54	11.03	10.44	10.08	12.84	10.48	10.99	10.94	7.2	10.19	7.36	9.9	9.15
11.23	10.65	5.93	14.74	14.56	13.07	15.49	10.81	10.17	10.41	10.88	20.15	11.04	10.03	9.15		12.18	12.51	8.65	10.8	14.4	12.57	10.16	11.36	12.31	11.6	13.91	5.79	8.44	12	7.75		Upper confidence limit	9.42	12.78	10.76	11.88	11.16	11.02	14.65	11.43	11.6	11.68	7.76	13.7	8.36	11.19	10.34
16.46	12.85	7.66	11.21	13.05	16.02	12.42	12.18	8.97	10.35	11.18	19.34	11.01	9.92	8.48		14.93	12.78	9.04	12.97	17.64	9.82	7.71	8.02	9.28	11.52	15.58	10.75	7.1	12.98	8.21
12.13	11.95	8.51	17.71	13.1	16.34	9.62	14.4	9.45	11.44	10.04	16.92	7.72	8.03	9.71		13.76	8.19	8.25	14.15	13.32	10.22	7.99	6	10.88	12.91	11.39	13.58	10.01	13.38	14.62		Mean	9.277	12.42	10.37	11.7	10.9	10.82	14.27	10.94	11.49	11.45	7.672	12.64	8.287	11.79	10.36
13.88	14.92	6.12	17.06	13.53	6.18	15.15	12.15	9.9	11.55	9.11	8.86	10.66	10.87	9.54		14.94	8.35	9.04	11.79	10.8	8.25	6.29	9.6	9.58	10.79	15.11	11.78	10.94	14.71	19.58		Std. Deviation	1.904	2.73	2.398	2.808	2.391	2.509	3.526	2.154	2.25	2.019	1.724	4.813	2.392	4.551	3.043
13.67	15.23	10.96	13.33	11.45	5.68	17.3	13.95	9.45	12.15	10.13	7.4	10.19	10.6	12.57		10.22	11.79	7.07	14.54	12.6	9.43	6.94	6.74	8.45	9.3	12.85	9.26	9.78	13.15	10.87		Std. Error of Mean	0.1027	0.269	0.2586	0.1758	0.1471	0.1518	0.3526	0.2027	0.139	0.1435	0.1045	0.5521	0.2922	0.3187	0.2545
12.19	14.06	10.52	12.02	16.32	5.04	11.77	13.5	13.05	13.41	10.29	8.02	11.05	9.59	12.24		9.04	11.6	6.68	14.45	11.52	5.11	9.26	10.56	10.89	7.77	12.76	6.07	11.46	11.39	8.13
10.89	14.92	10.34	6.33	21.48	8.77	12.61	12.15	6.09	13.67	7.65	4.63	13.72	10.17	9.52		8.65	11.99	8.65	13.36	13.68	7.43	8.65	10.18	6.5	6.48	13.71	5.1	8.97	7.71	12.81		Lower 95% CI of mean	9.075	11.89	9.856	11.35	10.61	10.52	13.57	10.54	11.22	11.16	7.466	11.54	7.704	11.16	9.858
10.4	16.17	9	9.26	21.01	7.64	10.64	10.35	8.01	13.22	7.44	7.27	13.69	8.73	6.21		9.43	7.33	7.86	13.35	13.32	11.73	13.3	10.15	5.68	7.54	14.41	10.82	9.49	7.02	14.71		Upper 95% CI of mean	9.479	12.96	10.88	12.04	11.19	11.12	14.96	11.34	11.77	11.73	7.877	13.74	8.871	12.42	10.86
11.21	14.06	7.65	12.35	16.09	6.67	10.63	11.7	5.06	12.66	7.99	7.03	12.8	10.94	7.97		7.86	7.01	8.45	14.54	15.12	9.77	11.96	10.87	6.75	8.22	11.44	14.4	9.95	8.47	11.18
9.72	11.7	9.9	14.77	12.65	7.96	9.49	17.55	8.12	12.98	6.98	17.86	8.92	14.65	11.04		8.25	7.81	9.74	12.75	14.04	11.34	12.1	12.94	6.54	11.77	11.91	13.48	9.81	10.42	7.2		Descriptive statistics (figure 2f)
8.55	11.54	9.45	14.46	11.72	6.65	9.24	12.6	4.35	12.86	6.95	14.51	6.58	13.31	7.35		8.39	10.99	12.29	16.5	14	19.21	12.95	15.21	6.52	12.75	10.68	9.03	11	14.22	10.37			aISV					vISV					DLAV
9.44	9.75	8.55	14.79	12.74	7.64	9.17	13.05	5.23	10.05	6.88	7.59	8.23	11.74	10.13		9.61	7.48	7.23	12.18	12.96	14.18	10.33	13.92	7.09	7.11	14.18	9.2	9.49	10.71	7.46			Control	marcksl1a WT	marcksl1a△ED	marcksl1aT124A	marcksl1aT124D	Control	marcksl1a WT	marcksl1a△ED	marcksl1aT124A	marcksl1aT124D	Control	marcksl1a WT	marcksl1a△ED	marcksl1aT124A	marcksl1aT124D
9.47	10.08	10.35	10.89	15.39	7.8	9.57	11.25	5.95	10.23	14.21	4.5	10.93	11.53	8.7		10.63	9.65	8.94	15	14.4	18.5	12.26	7.56	12.63	7.84	10.61	6.08	8.15	10.19	17.26		Number of values	342	126	106	186	312	181	77	104	90	263	299	80	124	131	202
8.32	10.56	9.45	7.49	14.64	10.07	8.63	8.38	6.2	12.66	15.81	4.98	9.74	11.77	9.36		10.04	9.6	8.68	17.83	11.93	12.84	9.14	8.98	6.41	8.28	13.69	15.43	9.37	13.03	19.26
8.04	11.38	10.35	8.94	15.31	8.45	13.05	6.14	6.68	13.77	12.53	5.94	9.17	12.66	8.48		10.4	8.74	8	14.95	14.82	8.36	13.65	11.19	11.05	7.32	16.45	6.92	10.09	14.22	17.65		Minimum	5.22	7.48	5.36	5.75	5.53	7.01	6.03	6	7.45	6.34	4.88	4.26	5	5	5.23
10.73	13.16	10.7	9.42	14.65	8.29	9.45	5.42	9.33	14.58	11.83	6.12	11.08	15.21	10.11		7.5	12.43	6.46	17.73	14.57	8.48	9.22	10.75	7.05	13.08	10.12	8.45	10.24	13.64	15.9		25% Percentile	7.798	9.643	8.458	9.225	9.11	9.625	10.6	9.593	10.79	10.51	6.71	8.145	7.353	8.02	8.63
10.92	14.63	10.93	10.89	14.51	10.61	10.35	7.72	8.79	13.55	11.45	8.97	13.49	13.46	8.7		12	10.33	8.79	12.47	14.68	4.26	11.54	12.03	7.98	11.7	14.31	6.74	8.1	11.91	10.74		Median	8.775	11.6	9.99	10.86	10.55	11.01	11.99	11.21	12.57	11.75	7.64	10.49	9.75	9.39	10.44
8.53	16.41	11.73	13.49	12.6	9.81	12.15	9.26	8.06	11.11	14	4.82	10.18	11.11	8.85		9.36	10.98	8.65	10.51	15.44	4.36	8.49	14.25	10.07	11.91	12.39	8.71	6.2	11.29	8.72		75% Percentile	10.18	13.38	12.05	12.46	11.89	12.65	14.4	13.47	13.96	13.59	8.65	12.89	12.96	11.78	13.79
10.9	4.55	6.92	15.6	11.45	9.63	9.45	9.93	8.36	11.76	10.97	9.22	16.2	13.11	10.35		9.14	9.28	7.56	11.12	14.79	9.17	8.46	14.3	7.78	10.38	9.28	10.58	9.56	16.07	7.77		Maximum	14.94	18	22	24.28	22.9	17.06	18.09	17.88	17.66	23.4	18.1	21.29	21.7	21.15	24.66
9.61	5.53	7.64	12.67	13.04	9.68	6.4	9.71	7.78	11.97	10.25	7.21	14.44	13.01	12.98		13.14	10.15	6.4	13.32	13.16	7.37	10.4	13.49	12.02	9.15	11.97	7.58	9.87	17.77	7.91		Range	9.72	10.52	16.64	18.53	17.37	10.05	12.06	11.88	10.21	17.06	13.22	17.03	16.7	16.15	19.43
12.11	8.45	8.49	15.6	12.84	8.55	7.4	10.27	8.34	15.35	10.18	5.86	13	15.48	13.82		10.63	8.43	8.15	13.23	15.6	6.54	10.56	13.65	7.24	9.32	12.39	7.75	9.91	13.79	6.47
11.89	5.04	9.92	16.09	12.68	9.9	7.56	10.72	10.67	12.26	11.6	5.64	5.64	16.38	10.07		10.24	10.89	9.35	10.99	15.15	13.98	6.1	9.75	5	7.93	13.31	9.34	10.08	12.4	11.85		95% CI of median
12	9.75	8.7	15.95	13.65	12.6	5.76	6.66	10.04	9.22	9.76	7.81	9.72	13.26	7.16		9.73	9.51	5.98	13.42	14.28	11.23	8.75	10.73	21.58	11.32	13.58	6.39	11.71	13.2	11.26		Actual confidence level	0.9547	0.96	0.9591	0.9526	0.9526	0.9629	0.9605	0.961	0.9554	0.9517	0.9509	0.967	0.9616	0.9644	0.959
8.28	10.89	8.06	14.46	13	10.8	5.25	7.4	9.72	13.67	8.62	9.18	10.24	10.96	9.04		8.2	10.3	6.33	13.92	10.22	11.78	10.89	14.3	12.56	12.15	12.59	8.97	10.08	12.31	10.7		Lower confidence limit	8.61	10.99	9.43	10.44	10.1	10.61	11.18	10.75	11.91	11.41	7.48	9.17	9.1	8.81	9.98
8.05	12.77	9.28	14.47	11.7	15.3	5.96	8.25	8.09	12.44	8.47	10.13	9.73	10.12	13.51		10.14	11.33	5.67	15.32	10.61	8.28	11.8	8.12	9.51	16.05	12.44	6.32	12.56	12.35	12.45		Upper confidence limit	9.06	12.25	10.56	11.3	10.82	11.6	13.26	11.7	12.87	12.19	7.8	11.78	10.4	9.79	10.91
9.45	12.5	9.7	12.35	7.44	15.3	10.64	12.27	8.21	11.56	11.51	10.19	9.97	7.74	10.66		12.85	8.98	6.98	15.38	9.77	8.12	11.08	9.59	12.6	15.51	15.18	8	14.1	10.16	10.2
9	14.97	8.55	14.46	8.45	14.4	11.71	12.35	7.2	12.07	11.39	9.53	9.95	10.05	9.09		12.11	10.87	6.41	14.6	10.59	8.22	7.8	15.11	5.8	9.56	16.58	7.24	13.81	11.15	9.98		Mean	9.1	11.74	10.32	11.16	10.81	11.17	12.29	11.41	12.49	12.16	7.753	10.79	10.64	9.899	11.47
9.5	12.84	8.5	17.21	6.67	17.33	9.5	11.59	8.18	13.38	10.48	8.06	12.01	11.83	18.64		10.23	10.61	6.45	10.44	10.6	7.76	7.48	14.62	9.96	9.37	15.24	8.3	12.77	10.2	10.29		Std. Deviation	1.835	2.371	2.915	2.841	2.685	2.104	2.55	2.344	2.329	2.57	1.531	3.703	4.014	2.861	3.8
10.8	13.62	7.2	21.04	10.4	18.52	10.63	13.12	10.07	10.77	9.03	7.12	12.15	11.96	11.33		9.63	12.4	8.46	11.62	9.75	5.99	8.12	13.65	11.54	12.16	10.79	7.3	11.08	10.21	9.09		Std. Error of Mean	0.09921	0.2112	0.2831	0.2083	0.152	0.1564	0.2906	0.2299	0.2455	0.1585	0.08855	0.414	0.3605	0.25	0.2674
10.8	17.99	10.35	17.79	9.92	16.36	9.77	12.42	6.45	9.46	6.24	9.11	10.67	12.38	12.72		9.12	11.75	6.81	12.98	11.51	6.81	10.07	9.91	9.75	5.75	10.49	7.11	9.88	10.86	14.25
9.45	17.29	9	14.12	10.87	14.95	10.25	14.36	8.34	9.78	9.67	11.62	12.73	8.97	18.38		8.51	10.43	7.26	10.82	13.87	13.77	9.75	10.07	15.34	8.59	12.98	8.35	8.58	12.65	8.67		Lower 95% CI of mean	8.904	11.32	9.762	10.75	10.51	10.86	11.71	10.95	12	11.85	7.579	9.961	9.926	9.405	10.94
11.55	18.68	10.35	10.8	12.71	10.67	8.45	14.41	9.02	9.13	11.3	10.3	12.94	11.47	20.45		7.75	12.91	8.06	10.62	11.24	8.53	9.59	11.05	14.73	9.07	14.12	13.65	7.16	12.88	8.63		Upper 95% CI of mean	9.295	12.16	10.88	11.57	11.11	11.48	12.87	11.87	12.98	12.47	7.927	11.61	11.35	10.39	12
14.51	22.74	9.45	10.87	12.84	13.32	8.54	12.93	8.51	8.24	10.24	17.49	11.1	10.24	19.68		7.54	13.77	7.6	10.7	11.33	6.73	9.1	14.95	10.13	9.21	12.83	8.89	8.62	14.52	8.97
13.12	21.12	8.55	11.43	13.12	18.09	10.32	10.03	8.78	10.42	8.8	18.39	14.12	11.44	9.09		8.57	8.26	8.69	10.85	9.45	19.56	12.68	14.3	19.35	8.44	12.7	9.79	9.02	12.86	8.97
14.5	13.32	6.75	10.73	12.42	23.74	11.86	8.97	8.89	8.69	9.32	15.01	13.46	9.89	18.13		9.49	7.13	8.67	11.65	13.26	20.67	11.38	11.21	5.69	8.3	12.87	8.56	9.24	12.93	14.54		ANOVA summary
12.49	13.86	8.6	9.69	11.57	12.35	9.94	8.71	5.95	11.73	10.19	16.24	14.61	9.76	14.14		10.81	7.45	8.42	11.79	10.78	6.64	11.86	8.78	6.83	7.66	13.13	13.06	10.41	11.51	9.64		aISV (fig.2c)	F(4, 1047)=55.65, p<0.0001
11.7	14.86	6.75	9.26	12.91	15.93	8.05	7.42	4.81	12.27	8.01	21.4	9.08	12.45	8.43		8.69	11	8.61	12.64	14.51	12.78	11.7	13.98	12.84	7.9	10.46	9.89	7.02	12.87	8.83		vISV (fig.2c)	F(4, 941)=39.01, p<0.0001
9.43	12.33	7.2	10.62	15.88	17.12	7.39	6.98	6.33	10.71	9.27	12.42	11.53	14.94	11.1		9.23	10.69	7.19	13.55	12.05	7.87	14.3	13.81	10.07	9.15	11.88	9.67	8.53	12.78	9.16		DLAV (fig.2c)	F(4, 757)=63.98, p<0.0001
8.99	12.86	8.1	11.41	12.61	14	5.86	11.23	6.3	9.8	8.13	10.81	13.25	14.98	15.39		8.93	12.06	7.71	12.45	11.99	11.34	10.24	11.21	13.16	12.76	11.74	10.69	11.91	13.59	15.14
8.39	17.39	12.15	10.28	11.66	10.98	10.82	11.98	7.65	8.76	8.34	11.32	14.33	14.43	17.14		8.19	13.05	6.51	8.79	7.84	10.76	11.21	9.43	10.07	15.83	11.56	7.6	8.62	13.13	11.14		aISV (fig.2f)	F(4, 1067)=39.64, p<0.0001
7.98	15.95	9.9	14.35	13.91	11.43	10.98	11.24	7.36	8.49	9.58	8	11.6	9.87	11.02		7.78	14.59	6.77	7.48	8.59	12.9	9.75	7.96	7.8	6.45	12.49	8.03	7.92	10.91	10.03		vISV (fig.2f)	F(4, 710)=7.901, p<0.0001
10.93	13.78	6.37	15.59	11.05	11.49	9.04	11.65	6.49	10.59	7.83	7.94	9.59	10.39	11.86		9.07	9.82	8.78	7.76	8.9	13.64	11.05	10.1	6.5	12.39	13.39	8.67	6.95	11.48	10.4		DLAV (fig.2f)	F(4, 831)=53.06, p<0.0001
11.5	10.73	6.9	13.01	17.56	10.24	13	8.29	5.66	12.95	9.93	8.17	11.57	14.33	7.49		10.13	9.99	9.26	8.67	7.99	11.54	14.95	8.29	5.85	7.81	7.45	13.87	7.41	12.24	23.34
10	9.71	7.33	12.04	16.54	11.03	12.74	11.76	7.47	9.38	10.66	7.79	10.89	11.57	11.43		9.37	12.63	9.77	8.75	9.75	9.35	13.81	11.05	12.51	13.02	7.47	13.61	9.68	10.12	23.05
10.54	11.69	7.17	13.97	18.46	12.22	8.96	12.08	7.35	10.93	8.75	8.45	10.44	12.04	9.32		8.89	15.16	9.95	9.59	11.18	9.29	6.99	11.54	12.68	11.7	8.57	13.22	9.54	13.75	10.86
11.44	14.19	10.59	15.14	18.77	14.67	13.99	11.4	7.91	9.32	6.79	7.8	10.6	7.64	7.44		9.3	11.25	6.92	9.81	9.11	7.33	6.34	11.21	18.85	14.01	10.33	12.08	11.28	13.42	9.27
9.57	9.51	10.03	15.27	16.82	23.38	9.1	11.43	7.05	8.4	7.99	14.66	9.13	8.72	8.99		9.79	10.25	6.62	9.62	8.29	9.1	7.15	12.51	7.8	13.98	10.9	7.88	11.19	9.19	14.37
12.54	8.76	9.66	14.51	19.34	22.89	9.54	11.24	6.79	10.96	11.43	16.92	6.56	12.73	6.95		8.69	10.03	6.84	10.98	10.76	10.18	8.61	14.79	9.1	11.53	11.08	7.25	12.49	12.86	10.32
11.15	13.79	8.94	11.25	14.85	24.12	11.8	11.65	7.4	9.49	7.83	14.72	10.99	9.34	12.33		7.33	8.68	7.41	8.53	6.03	12.97	7.8	14.46	13.81	9.45	15.08	8.81	10.95	9.82	10.35
11.69	11.62	6.99	12.6	17.1	20.98	11.78	8.29	5.9	7.96	10.17	12.99	11.35	10.64	9.19		9.18	8.81	6.97	12.61	10.24	13.08	5.36	13.65	12.19	17.09	15.06	10.34	9.42	9.35	18.59
11.63	10.8	6.65	9	15.3	6.77	9.24	11.76	7.57	8.93	11.19	10.56	12.13	9.22	17.14		9.69	16.9	8.43	9.22	15.3	7.16	7.48	7.41	9.26	13.21	13.44	8.75	16.32	8.87	15.66
9.44	12.34	6.63	16.65	15.75	6.75	7.59	12.08	6.62	9.69	9.54	19.79	10.57	9.46	18.32		9.92	15.28	8.49	10.52	10.77	7.27	12.03	6.65	12.03	14.72	16	13.98	13.89	8.85	9.06
7.96	10.64	6.31	14.85	17.55	6.63	8.95	11.4	5.89	12.04	9.08	15.25	9.46	6.57	9.42		10.39	17.06	11.14	13.28	9.29	16.06	12.19	9.43	9.75	10.71	17.66	16.28	11.33	9.74	11.11
7.39	12.6	6.03	11.7	19.17	12.09	7.23	11.43	5.25	17.19	11.6	15.5	10.09	10.75	16.07		11.28	13.81	9.73	9.92	9.31	10.2	9.26	9.26	11.21	12.37	14.67	6.65	10.71	11.26	8.62
5.23	12.6	6.63	11.14	26.16	15.99	7.54	12.26	5.74	20.52	9.12	11.48	8.02	14.17	8.7		8.82	14.62	6.84	9.65	11.03	6.47	9.91	9.53	11.54	7.06	13.01	9.35	10.18	10.72	8.4
5.86	14.4	4.67	10.64	26.32	19.56	7.38	10.91		18.31	12.37	10.01	7.76	15.86	7.47		9.26	10.89	8.07	9.52	14.57	10.87	9.59	10.73	8.13	8.2	10.78	8.09	10.53	11.83	7.69
5.75	11.25	8.4	11.1	20.31	9.07	8.5	10.29		8.36	12.13	21.62	11.55	12.44	13.43		7.43	11.86	8.75	9.13	12.7	12.68	10.56	13.98	13.16	8.91	10.16	8.36	12.28	13.04	11.81
7.99	11.7	6.22	12.78	15.17	20.69	8.45	8.65		7.15	10.18	10.91	9.76	14.86	10.15		7.92	12.68	7.38	9.53	11.48	13.75	10.4	12.68	8.12	7.74	9.18	10.78	11.76	11.21	13.92
8.02	9.9	6.36	12.23	13.87	19.07	9.6	9.19		7.84	10.11	13.49	7.81	12.43	12.65		8.03	14.95	6.95	11.32	10.63	11.88	8.94	8.29	16.1	9.25	9.2	12.72	10.88	10.2	11.19
8.23	11.7	7.8	10.46	12.76	13.7	12.04	10.88		14.61	10.84	16.92	8.34	11.69	9.78		12.27	11.05	5.65	14.23	15.3	12.07	9.59	10.07	7.31	9.93	9.17	9.75	13.21	14.7	15.93
8.49	14.4	6.48	12.28	11.84	19.19	12.93	6.66		11.63	13.15	18.56	11.4	13.35	8.2		8.01	10.4	7.55	10.26	18.09	7.32	6.99	8.61	16.09	14.91	11.49	9.39	8.69	14.75	12.02
8.54	12.6	6.16	16.61	12.82	20.22	14.2	8.25		11.04	14.02	8.97	11.38	12.85	9.76		7.64	8.45	7.91	8.4	16.15	5.81	8.61	9.75	14.46	10.83	16.64	9.78	9.93	12.16	8.48
8.29	12.65	5.62	20.99	15.24	17.83	11.4	12.06		10.82	17.06	8.26	10.26	11.03	6.65		8.46	9.75	9.38	9.6	16.53	6.54	12.68	9.43	18.2	12.2	12.67	11	10.86	10.06	10.16
7.45	12.15	6.87	14.2	15.1	17.55	12.7	15		10.24	13.36	9.01	9.09	8.42	9.45		8.21	9.1	10.55	10.22	14.24	19.5	14.14	12.19	21.12	12.01	12.59	9.43	9.81	17.67	7.31
7.47	9.24	5.46	12.28	16.24		13.11	9.01		10.96	9.84	9.32	7.67	14.33	8.52		10.09	10.89	10.07	10.7	12.46	21.29	11.05	10.07	8.29	11.56	13.31	11.26	11.78	18.79	8.86
7.92	10.84	6.89	11.24	15.17		12.21	9.27		8.76	10.36	7.62	7.45	13.02	8.51		9.06	11.05	10.4	9.97		13.4	9.75	11.54	9.75	9.86	11.91	8.98	10.09	12.32	10.48
8.52	7.52	7.46	9.5	19.17		8.92	9.57		10.49	13.48	7.9	10.02	10.94	8.77		10.89	8.45	10.63	11.12		12.05	10.07	12.18	13	11.64	7.82	9.86	11.15	13.14	13.93
8.5	6.51	6.93	9.19	15.69		12.7	9.53		11.96	10.45	9.14	11.83	11.6	9.97		10.44	8.94	7.36	8.71		13.11	14.95	11.38	7.48	17.56	8.34	12.29	12.43	9.51	15.02
9.42	10.09	7.81	11.1	10.03		11.87	9.5		10.41	14	21.3	15.91	12.75	8.2		8.91	7.8	5.31	9.43			12.35	12.84	8.45	24.28	10.83	9.07	13.49	12.48	13.03
9.35	12.39	6.24	9.32	11.92		8.94	8.51		10.16	11.46	20.05	12.76	12.79	8.53		8.9	9.43	8.42	12.38			9.43	9.59	10.73	14.17	11.35	8.39	12.22	9.99	12.49
11.51	12.77	12.68	9.06	12.54		10.37	9.74		13	12.43	11.18	9.64	13.99	8.25		7.09	9.26	7.05	11.71			9.26	11.54	8.94	10.79	12.35	9.52	11.02	10.06	11.04
9.5	11.83	12.57	12.4	11.56		10.44	12.66		17.81	10.11	8.04	8.82	14.89	7.99		7.92	8.78	5.73	11.09			12.35	17.88	9.1	11.54	9.04	9.02	10.84	11.41	7.99
10.34	12.23	12.78	10.47	8.5		10.76	11.09		10.87	13.46	7.77	11.31	9.55	10.58		8.68	10.4	6.38	14.96			13.49	16.09	5.36	10.88	11.36	7.51	12.91	11.72	7.1
10.29	11.2	8.95	10.23	9.05		10.89	13.2		10.21	12.74	14.87	9.48	11.67	10.64		10.17	8.45	9.8	12.32			14.3	14.62	7.15	11.19	10.3	12.2	12.68	13.71	9.67
8.16	11.3	8.74	13.55	12.8			11.31		10.15	14.48	8.76	12.23	12.71	11.08		6.16	13.31	7.64	9.42			10.73	13	5.36	11.95	10.28	10.74	11.52	10.98	11.83
10.92	10.36	8.06	12.56	17.25			11.63		14.63	12.41	13.1	11.51	11.82	11.2		7.79	12.97	8.11	11.36			6.65	12.35	10.4	10.37	17.01	9.73	11.36	10.71	8.57
11.59	9.42	10.72	10.35	17.3			10.25		8.26	12.53	9.9	9.92	10.17	13.41		7.02	13.24	11.01	13.37			6.5	13.49	9.85	12.98	12.84	13.9	11.9	12.27	7.98
10.23	7.81	11.78	10.78	15.57			10.18		7.33	12.24	10.32	9.16	8.2	12.69		5.9	12.12	6.5	13.64			11.05	13.98	10.07	11.41	10.56	6.61	10.75	14.08	7.48
9.95	9.53	8.08	12.51	14.7			10.07		12.02	17.65	16.78	10.72	12.83	6.29		6.99	9.87	6.65	11.29			10.07	14.3	13	12.5		16.06	13.05	11.75	7.46
10.93	8.87	6.16	14.14	13.8			11.84		11.53	17.22	20.45	9.67	15.13	8.19		9.4	12.29	7.48	11.23			5.36	14.14	10.07	9.01		13.09	11.27	10.51	5.23
13.29	10.08	5.44	11.89	22.11			9.44		11.05	16.74	16.54	9.12	14.99	9.85		8.72	10.28	9.43	13.42			9.43	8.61	13.98	8.38		10.96	11.77	11.07	9.7
12.7	9.14	8.41	13.26	23.5			10.9		10.1	13.86	25.09	9.27	15.61	8.46		8.76	8.76	7.48	14.32			6.01	11.21	14.79	8.12		9.53	11.59	11.33	13.75
11.7	10.04	7.89	13.8	17.42			8.91		11.55	15.82	19.27	10.09	14.01	6.91		12.27	7.91	10.37	10.69			5.69	11.7	8.94	9.66		12.37	9.88	17.82	7.92
10.67	6.91	7.37	8.23	11.51			10.11		13.43	18.34	10.5	7.5	11.18	7.96		7.88	9.03	8.29	7.99			9.59	7.64	11.05	9.41		7.42	11.73	13.13	10.09
7.11	10.33	8.58	8.82	12.15			10.48		15.81	11.06	13.06	7.63	9.21	9.84		11.92	7.64	7.8	7.52			10.56	8.45	13.65	9.06		12.26	10.53	17.87	7.62
7.92	8.16	7.7	8.8	14.24			8.92		13.59	11.27	9.51	9.03	12.36	5.93		10.44	9.33	6.67	9.59			11.05	9.59	14.46	10.04		7.31	11.15	18.89	6.89
8.88	9.37	12.26	9.37	13.25			10.24		12.04	14.54	15.06	11.77	13.25	9.32		10.35	12.52	7.31	9.56			9.75	10.73	16.9	9.49		8.38	12.81	17.77	11.37
10.93	9.72	10.36	9.53	12.15			8.39		14.24	12.22	21.58	10.54	11.3	9.6		11.29	13.59	7.8	8.18			8.45	12.68	18.2	11.09		9.65	12.85	15.26	15.14
10.78	9.83	10.2	10.25				11.98		16.08	11.85	25.91	9.23	11.62	10.81		10.24	9.15	11.54	8.75			8.29	11.54	14.97	9.23		6.85	9.01	15.87	12.59
10.92	8.67	8.03	8.81				10.86		15.54	13.51	18.62	7.14	11.23	8.57		6.82	11.01	9.26	11.3			11.54	10.24	8.61	10.83		6.94	10.76	13.65	9.61
10.32	8.99	5.63	10.29				10.83		12.97	14.56	7.27	9.98	9.31	8.97		5.97	13.58	9.59	13.45			8.94	11.21	6.34	14.24		10.15	10.89	11.02	8.63
7.62	9.5	5.71					11.2		13.25	13.14	7.86	9.76	11.54	8.04		6.98	14.9	9.75	15.95			6.5	9.43	18.69	14.22		12.55	8.12	10.96	9.62
8.22	8.79	6.26					10.66		10.05	12.02	9.76	11.76	13.09	8.56		6.73	10.81	5.53	9.62			7.15		5.69	10.47		11.17	12.55	10.18	10.78
12.64	7.69	7.99					10.91		15.24	14.13	13.24	12.99	11.66	12		11.78	10.11	7.8	8.05			7.8		6.5	16.97		5.02	12.19	9.95	7.83
7.44	8.99	6.16					8.99		18.9	14.64	13.91	9.59	15.07	6.77		12.92	11.99	7.15	14.78					9.26	14.94		9.92	11.86	8.13	6.75
9.08	9.86	6.59					8.73		16.62	14.95	10.83	8.46	11.8	9.73		11.15	9.99	7.8	11.58					6.01	11.16		6.64	11.38	11.1	7.32
10.01	9.48	7.41					10.19		15.62	13.59	9.6	8.8	12.31	7.35		13.42	12	7.15	9.29					8.61	15.35		8.12	8.52	8.91	8.95
13.47	9.53	5.38					9.61		16.95	12.01	9.95	11.02	11.42	7.76		12.68	12.75	8.12	9.04					13.81	10.23		8.65	7.63	8.51	7.69
12.71	10.16	6.08					9.14		11.85	12.21	12.04	10.47	8.64	13.5		8.98	11.72	6.18	9.03					9.75	7.49		11.94	8.85	9.5	10.8
12.28	10.67	6.98					12.17		15.3	11.67	9.35	10.19	10.42	15.76		8.38	11.79	5.36	11.49					9.91	15.16		11.3	12.46	9.42	17.61
5.5	10.76	7.61					10.75		15.94	13.44	10.81	9.91	11.71	9.1		11.84	12.66	6.65	8.87					9.43	11.67		8.42	18.88	8.98	13.93
6.85	9.37	6.16							14.87	12.43	9.24	10.24	14.66	8.69		8.61	13.78	7.64	8.12					7.31	9.84		11.21	10.03	9.74	17.1
8.19	13.63	6.28							13.89	12.93	6.7	7.99	9.27	6.35		12.01	10.6	18.1	11.65					8.29	16.72		5.8	10.86	6.96	14.08
5.74	10.41	5.64							13.77	13.65	6.35	8.12	10.95	8.71		8.89	10.86	9.43	11.79					11.05	23.68		8.19	10.14	7.66	9.65
5.96	12.16	6.04							11.66	14.03	8.97	8.57	17.22	11.54		9.55	10.76	10.4	12.64					9.91	19.77		11.18	11.49	10.39	9.66
7.71	11.16	5.63							10.94	11.73	10.22	8.29	11.96	17.85		9.33	11.62	6.18	13.55					6.5	15.93		6.81	9.2	10.62	16.64
7.96	9.51	6.39							9.24	7.61	5.54	7.78	11.68	17.39		12.43	13.7	8.12	12.45					8.78	14.3		6.04	11.15	10.8	21.75
8.29	9.46	5.51							9.01	11.26	12.58	8.24	12.18	8.27		10.39	13.15	6.34	12.25					8.45	13.37		10.47	14.98	10.49	17.01
6.55	9.26	5.08							9.76	9.94	10.17	7.48	10.07	9.62		10.67	14.25	6.35	16.21					6.34	13.13		12.2	11.45	13.26	8.78
8.05	9.42	8.17							10.42	9.09	12.71	7.44	13.33	13.07		9.53	10.84	7.96	14.44					8.12	12.73		13.98	11.49	14.06	7.96
8.96	9.3	5.93							7.75	11.86	13	10.78	9.32	7.37		11.62	8.7	6.83	9.95					7.8	10		6.61	10.58	15.99	15.32
6.2	9.84	6.35							10.55	13.97	10.8	11.4	9.65	10.79		10	8.29	7.8	10.34					15.44	10.81		8.46	11.43	18.33	20.52
9.12	10.08	6.34							11.94	11.8	8.72	11.01	10.04	10.44		8.25	8.16	6.65	11.61						12.01		9.77	11.25	23.4	17.05
10.02	13.12	8.81							10.71	10.22	9.44	8.16	7.77	9.75		9.21	8.9	6.18	11.63						11.76		8.5	12.37	13.84	11.63
10.49	9.28	8.27							12.52	10.55	13.28	8.62	13.84	12.41		8.66	9.86	6.65							12.43		13.68	21.25	11.72	7.61
8.86	6.59	6.91							11.12	12.74	17.25	13.67	12.19	11.04		9.7	8.57	7.8							11.84		8.02	20.57	12.7	10.02
9.94	7.8	8.29							11.8	12.39	17.98	13.37	14.62	6.01		7.76	11.72	7.31							11.14		8.77	14.91	11.02	8.79
10.7	8.84	7.45							12.21	13.19	13.46	9.13	10.56	13.23		8	11.35	7.96							10.79		9.68	17.84	9.05	17.97
9.7	9.44	7.39							13.54	9.52	10.4	8.6	10.58	10.77		6.81	7.72	6.18							7.36		5	15.76	10.71	7.94
8.57	11.2	7.75							15.66	10.27	21.93	9.13	11.84	10.75		7.87	11.65	10.93							8.19			12.06	15.45	10.78
8.91	10.65	5.75							19.48	11.48	10.46	7.01	10.84	10.56		8.68	13.73	8.34							9.71			7.79	14.44	13.32
7.94	12.24	6.28							17.67	12.57	20.76	7.58	11.15	13.39		7.22	9.3	9.44							10.54			9.14	12.04	14.76
11.07	10.82	4.66							11.04	13.24	18.37	8.55	11.9	8.97		13.15	10.29	10.08							11.9			8.37	14.06	12.86
7.97	8.99	6.08							10	16.67	10.58	9.78	11.46	7.19		10.57	9.66	9.69							11.54			7.81	9.71	8.66
6.46	11.58	7.05							8.88	11.65	13.08	6.42	11.87	8.37		11.36	11.94	7.99							15.81			10.82	13.13	6.59
7.28	11.73	8.1							8.5	10.71	14.22	7.26	12.79	11.82		13.05	12.5	5.03							8.94			6.05	12.07	8.99
9.5	12.34	7.33							8.8	8.97	9.31	14.68	12.69	12.54		9.75	15.27	5.84							12.66			10.78	10.72	9.38
7.19	12.4	8.94							12.38	10.32	13.49	13.64	12.93	10.89		7.8	15.11	5.09							10.13			10.57	9.96	7.5
7.9	12.11	5.84							10.4	11.06	14.05	12.19	14.16	10.34		7.64	12.2	7.57							9.02			10.56	10.76	8.25
5.5	12.02	8.25							10.76	15.41	8.7	11.87	12.78	10.64		9.91	14.03	5.53							9.82			8.55	11.38	6.56
6.93	10.52	4.08							8.17	13.6	7.98	13.27	12.35	12.03		13.33	14.23	5.3							10			9.43	8.94	13.52
9.06	8.55	8.31							12.97	13.92	7.88	9.82	10.73			12.51	13.75	5.16							11.83			8.64	12.36	14.14
7.52	6.55	6.53							19.68	13.13	8.9	12.55	9.96			12.35	12.17	6.2							6.79			8.64	10.09	8.52
9.75	8.36	6.66							21.32	14.64	7.2	11.4	10.66			11.21	10.57	7.78							9.15			8.1	11.91	8.82
8.01	9.66	8.21							12.31	13.37	11.59	11.06	10.49			10.24	11.64	8.4							10.32			5.53	11.37	7.11
8.16	10.32	7.29							7.98	12.43	21.48	10.19	10.37			8.61	10.45	8.91							10.92			7.17	15.62	10.73
7.76	9.06	8.18							8.26	14	20.25	11.54	9.55			8.94	8.9	6.5							8.44			7.62	10.45	10.66
7.19	8.86	4.63							9.31	12.11	17.07	9.1	10.24			8.29	10.03	5.29							6.62			6.75	7.71	8.23
8.31	11.4	5.26							10.98	10.39	16.04	10.99	10.76			7.8	15.36	5.8							10.66			11.91	9.48	8.45
7.48	10.54	9.48							7.7	8.93	7.91	13.62	11.67			7.31	13.82	4.88							11.3			12.76	12.55	8.24
10.06	9.61	6.51							9.84	11.18	7.56	12.03	13.96			7.84	11.15	5.55							11.5			10.14	15.86	8.44
8.83	8.4	8.74							14.07	9.25	10.26	11.52	10.93			6.34	11.54	6.58							10.04			12.36	13.8	10.82
10.8	11.07	9.15							11.59	13.04	8.42	12.03	9.76			6.83	11.6	6.77							11.16			14.52	13.97	9.73
8.48	9.04	7.04							14.58	15.42	6.86	13.76	11.21			5.85	12.06	5.24							10.21			14.31	11.26	9.5
9.9	8.83	6.94							12.15	15.84	16.23	9.63	9.72			12.61	11.53	5.01							11.27			11.93	10.32	7.45
9.42	8.78	8.06							12.84	12.69	17.4	6.09	12.02			11	12.5	7.32							12.71			10.72	11.97	7.18
7.03	9.25	8.94							9.58	10.3	10.86	11.41	10.17			9.71	13.52	6.71							13.65			9.87	10.89	8.44
8.13	9.86	5.69							14.48	11.58	14.78	7.06	10.19			10.87	13.69	7.55							10.16			10.07	11.7	8.93
7.18	9.64	6.56							13.82	12.43	17.27	10.26	8.99			9.42	13.24	7.32							9.75			10.56	11.21	13.45
6.37	8.78	6.71							15.12	13.99	17.13	11.68	8.9			10.98	14.3	6.14							7.97			9.82	8.1	10.34
6.39	9.34	7.27							19.04	11.31	6.52	12.29	7.85			8.92	12.92	8.19							10.92			9.4	12.94	9.14
6.92	9.88	7.4							12.02	11.6	11.19	7.73	9.88			8.16	9.15	6.99							11.19			10.27	12.2	18.36
9.03	9.34	6.32							11.86	10.61	11.35	9.03	12.24			9.06	12.63	9.45							11.38			9.98	13.59	19.51
7.35	7.81	5.57							10.07	10.35	7.51	9.47	14.3			7.08	13.89	10.7							10.16			12.13	11.06	14.7
6.19	8.65	5.25							9.66	10.22	8	8.24	7.46			5.75	10.08	6.97							8.33			8.92	14.15	11.31
6.28	8.05	5.04							9.72	16	5.81	10.47	9.77			7.38	9.31	8.71							8.66			11.18	11.82	9.38
5.65	9.33	4.81							8.03	14.22	7.95	11.75	8.88			7.63	11.17	7.19							10.02			11.38	11.36	9.04
5.57	7.45	5.8							11.51	8.12	10.23	11.9	10.6			6.33	7.43	8.11							13.47			10.56	9.96	8.14
7.01	8.92	6.03							7.8	10.58	8.47	12.38	10.32			5.42	9.07	8.63							15.47			14.62	11.63	12.53
8.8	8.47	5.58							12.44	9.94	22.19	13.52	9.99			5.22	9.99	7.23							12.84			12.84	11.18	9.63
6.41	9.28	8.22							11.84	12.81	19.92	9.71	9.51			6.69	9.81	5.39							10.74			12.51	11.4	8.66
6.63	6.65	7.53							11.42	12.87	9.33	9.89	8.55			8.49	10.1	6.88							10.44			9.1	12.52	10.69
5.47	9.08	7.17							8.74	10.37	9.55	9.56	10.13			7.77	9.59	7.24							9.72			13.59	12.02	14.5
5.84	6.53	7.01							6.28	10.95	8.97	12.17	8.13			7.72	9.91	6.24							9.03			8.79	13.16	15.83
4.75	8.31	6.15							9.88	11.47	8.12	13.14	11.06			7.76	11.4	6.73							10.18			8.21	17.59	24.66
5.25	8.99	7.06							10.95	9.69	8.57	13.03	11.4			8.82	11.63	6.31							9.79			11.59	15.45	9
5.89	8.15	7.23							13.04	9.95	10.67	12.07	7.11			8.79	13.52	6.03							11.4			10.51	14.95	8.86
6.68	7.95	6.28							13.74	12.81	14.86	11.63	12.59			9.3	11.07	8.68							8.76			9.6	17.37	13.39
4.96	10.04	6.79							10.32	13.64	6.95	11.96	10.69			8.01	12.79	9.01							11.59			13.94	12.14	12.91
5.88	10.08	6.44							14.14	11.19	9.99	12.09	10.57			8.14		6.93							13.18			20.55	14.62	13.61
12.29	6.49	7.76							12.02	11.56	8.34	13.08	9.6			9.28		7.45							14.16			13.46	10.75	18.04
9.63	8.76	8.13							11.39	10.06	15.04	10.52	9.67			7.4		7.35							11.09			12.63	6.34	21.14
9.18	11.48	6.49							11.55	12.93	10.93	11.23	8.34			9.32		7.66							12.44			11.77	9.47	13.28
10.97	12.16	6.45							12.84	8.79	15.25	10.6	10.1			8.72		7.96							10.45			10.92	10.53	11.66
11.7	11.38	7							9.87	10.38	7.17	11.21	13.42			8.64		7.73										11.4	12.51	16.43
10.13	11.21	7.79							10.47	10.63	8.46	10.66	11.62			6.58		7.46										14.77	11.38	19.77
9.03	10.91	6.91							9.02	10.3	10.54	10.69	11.89			6.21		8.11										12.11	9.31	15.98
8.8	11.68	5.74							7.58	9.4	13.66	9.07	11.01			7.43		8.31										10.73	12.47	20.02
10.01	9.28	6.07							11.74	8.39	14.37	9.75	10.92			7.75		7.58										10.45	13.18	12.22
8.59	11.02	5							16.84	11.8	21.67	7.58	11.9			6.26		8.06										9.97	13.76	15.74
8.73	10.63	5.58							15.72	11.03	6.78	11.88	15.21			7.81		7.12										11.33	12.84	15.86
10.41	8.16	5.08							12.71	10.07	11.68	12.35	13.49			6.41		7.37										12.14	13	10.91
9.23	9.43	5.11							12.02	12.31	19.1	11.4	13.51			6.57		6.25										10.02	12.68	10.26
9.42	8.91	7.27							12.08	11.88	12.05	10.65	13.65			7.59		8.66										10.06	12.19	7.49
8.74	8.4	9.09							18.24	10.18	8.93	11.54	12.1			7.83		8.42										9.46	9.43	10.82
8.03	8.7	6.76							10.56	8.23	9.98	9.17	11.18			7.34		6.62										8.54	10.36	13.23
8.94	10.75	7.26							12.02	10.25	12.83	11.24				9.67		7.61										10.78	10.3	12.94
9.73	12.57	5.63							11.86	11.07	13.43	12.48				8.43		6.6										9.83	8.08	14.77
6.94	14.72	7.01							13	13.33	9.16	17.04				7.92		8.04										14.62	9.91	13.53
10.71	11.8	6.12							9.82	14.56	18.66	13.3				8.14		7.28										14.33	11.47	16.78
8.71	11.61	6.15							11.72	14.53	15.2	12.94				8.43		7.77										18.41	13.12
7.57	12.54	5.89							15.04	10.2	14.84	12.37				9.7		8.69										21.16	11.36
9.11	13.75	8.2							10.02	14.95		10.65				7.83		9.27										12.05	12.91
9.85	11.67	9.79							11.47	11.32		11.52				7.44		9.54										13.12	13.69
9.42	12.16	5.91							12.51	13.16		9.02				8.58		7.66										13.41	12.13
9.04	11.56	8.38							9.98	14.14		7.74				9.87		6.78										10.86	13.73
6.57	11.12	7.77							12.16	12.45		9.52				9.81		6.5										8.01	12.51
7.87	10.01	8.1							13.06	10.87		10.44				10.33		9.28										9.85	11.07
8.41	10.61	9.27							11.93	12.03		8.07				10.78		8.99										12.2	11.64
6.82	9.97	6.88							9.65	11.6		12.51				9.92		7.43										12.73	14.39
10.04	11.11	9.19							6.19	12.77		13.49				8.2		9.1										9.17	15.52
9.12	8.73	10.62							8.86	9.43		18.4				8.12		7.56										11.64	11.76
10.31	6.54	9.03							10.14	12.69		13.39				7.66		8.91										14.05	11.02
10.66	6.51	8.92							14.54	10.89		10.1				8.13		7.69										8.93	11
8.71	8.59	8.15							15.56	10.43		14.1				6.96		7.72										9.76	11.04
9.45	6.81	9.64							13.74	12.4		10.82				8.08		8.7										9.86	11.67
9.08	7.39	8.74							9.82	9		10.11				7.62		7.88										10.98	13.63
8.03	7.11	5.97							12.15	8.54		10.43				7.95		6.53										7.55	9.66
7.97	9.56	5.72							9.99	15.59		9.6				7.97		7.52										9	8.38
9.6	9.51	6.38							9.62	14.43		9.47				7.11		6.73										8.3	11.54
8.86	8.68	5.76							11.83	13.6		16.32				9.13		5.53										12.85	10.46
8.25	7.99	5.91							12.49	11.25		13.94				9.14		5.8										12.15	10.6
9.4	8.77	6.65							12.02	10.89		13.03				8.62		6.37										11.75	11.55
9.22	8.13	7.84							10.49	9.25		11.2				8.38		6.76										11.54	12.58
9.08	11.11	9.27							14.77	10.72		11.55				8.5		7.64										10.33	12.56
8.23	9.87	8.6							12.47	10.33		12.15				7.47		8.04										10.1	9.77
7.35	7.31	8.18							11.03	11.14		11.29				9.85		7.08										10.15	10.69
8.14	9.4	7.49							8.04	10.05		11.24				7.74		7.71										10.01	14.33
8.8	11.97	9.17							9.58	11.43		12.32				8.03		6.99										8.89	10.5
8.04	10.45	8.01							15.75	8.09		13.81				8.46		9.12										10.65	8.63
7.31	9.48	8.23							15.77	12.49		13.88				8.32		7.69										10.77	10.93
7.96	9.69	7.78							11.78	14.49		12.53				7.78		8.35										11.33	9.16
8.08	11.6	9.38							9.99	17.06		23.08				7.86		9.61										9.62	11.72
8.34	10.26	6.92							10.34	13.46		16.95				7.13		9.41										9.71	16.09
11.77	11.11	6.99							9.16	11.52		7.11				7.14		6.45										11.54	13.14
10.48	10.32	7.49							12.32	8.38		12.16				7.01		9.85										10.79	10.89
10.83	10.62	11.4							12.15	12.37		14.67				8.54		8.51										8.7	10.76
9.47	9.03	9.16							12.96	10.97		12.19				7.51		8.97										7.96	11.34
8.95	8.92	8.1							10.95	11.24		10.2				7.91		6.31										7.47	12.26
9.15	8.15	7.77							12.11	9.72		10.88				8.7		5.48										9.08	15.06
8.63	9.64	7.36							10.81	10.18		13.06				7.75		5.09										12.68	13.76
8.5	8.74	8.71							13.72	12		10.71				7.36		8.61										9.91	11.41
8.54	12.59	6.18							15.05	11.77		7.43				6.01		7.9										12.29	10.94
8.17	11.33	7.18							17.94	12.19		8.61				7.26		7.25										11.86	20.41
8.52	11.77	8.73							18.07	10.49		15.8				9.71		8.7										9.59	21.93
9.07	10.44	8.38							11.83	10.99		15.64				8.3		7.52										9.7	15.01
10.14	11.24	7.84							13.14	9.49		14.18				9.71		7.67										8.84	10.6
9.48	10.58	7.58							11.5	11.2		12.47				8.98		6.85										11.01	9.56
10.82	14.93	10.72							10.4	9.76		12.24				9.1		7.93										11.38	10.22
8.48	13.8	6.58							11.88	10.57		10.61				8.37		7.21										10.97	13.03
8.97	14.04	7.52							12.23	9.68		11.96				10.02		7.66										12.15	12.44
7.45	12.91	7.44							9.58	9.75		9.76				10.31		8.11										11.7	11.5
7.78	12.14	6.49							10.35	10.49		8.46				9.07		6.67										12.19	8.91
6.7	12.98	7.35								11.48		11.27				9.88		5.2										10.24	17.36
7.36	13.24	7.92								12.66		11.75				9.4		6.65										13.79	14.62
9.3	13.98	6.62								14.35		10.64				9.41		7.87										8.59	16.17
7	11.79	7.57								17.39		17.03				11.74		7.33										7.01	16.82
7.52	12.1	12.53								14.19		17.15				10.72		6.9										8.09	18.42
10.45	10.61	7.79								11.64		15.83				8.98		7.92										10.04	16.24
10.34	8.99	7.61								9.59		14.9				9.24		8.24										8.96	13.92
8.18	12.45	7.03										11.16				8.31		7.2										7.95	12.3
9.88	14.62	8.74										8.96				8.45		7.41										6.66
10.52	13.79	7.2														9.66		7.24										10.73
10.97	9.29	6.75														9.34		8.99										10.24
10.01	10.03	10.01														6.98		5.8										9.66
9.14	11.12	7.17														6.85		5.39										11.05
8.05	11.89	7.05														7.36		5.9										10.07
8.41	8.43	7.41														7.03		7.33										8.61
12.44	8.76	4.9														9.41		7.49										10.04
10.14	11.8	4.96														9.51		8.76										11.19
11.18	10.44															8.2		8.19										9.83
8.81																8.36		13.39										11.35
9.76																7.68		10.74										11
8.05																7.41		7.65										8.83
8.1																5.38		8.5										9.4
8																5.83		6.83										9.02
11.76																6.73		6.41										10.66
11.01																8.19		6.21										11.15
9.81																6.85		6.06										10.44
10.38																8.04		9.83										8.06
12.18																8.44		6.24										7.07
12.93																8.13		7.4										10.06
9.63																10.6		5.49										12.25
8.72																14.1		7.6										18.59
12.72																10.78		9.7										22.6
14.5																8.16		8.17										8.03
10.95																7.69		7.64										7.69
10.03																8.76		8.52										7.4
9.52																7.7		7.12										8.42
8.19																6.89		7.55										13.79
7.49																5.92		7.95										9.82
8.07																7.18		7.81										8.31
9.05																12.15		8.4										7.06
8.6																10.41		8.26										7.88
8.34																8.71		7.65										7.32
9.06																12.98		9.47										9.15
8.97																11.39		7.01										11.13
8.04																9.93												6.79
8.26																8.19												15.01
7.06																8.97												16.13
10.38																7.02												22.9
13.78																6.8												13.49
14.16																6.65												9.88
13.26																9.03												20.7
10.18																10												6.8
9.45																10.05												8.67
13.27																8.65												6.58
10.39																7.73												9.29
8.73																8.75												10.1
9.88																10.41												10.83
9.15																11.14
11.01																9.5
9.48																7.36
10.02																11.51
9.1																11.71
8.93																11.33
9.09																11.62
9.23																11.5
10.12																10.2
10.08																9.59
10.76																11.34
10.62																8.99
10.49																9.23
9.83																10.68
8.56																8.72
8.4																7.94
9.33																8.26
9.17																7.22
8.05																13.56
7.46																12.25
10.91																10.24
9.85																10.49
10.49																10.15
11.35																10.25
10.45																7.88
10.15																9.06
9.65																8.42
7.09																10.09
8.7																10.33
8.46																10.07
7.27
8.25

## Sheet: Figure 3
Figure 3b		Pool data from independent experiments										Figure 3c		Pool data from independent experiments																								Descriptive statistics (figure 3b)
aISV				vISV				DLAV				DA				PCV																							aISV				vISV				DLAV
wildtype	marcksl1a	marcksl1b	marcksl1a;marcksl1b	wildtype	marcksl1a	marcksl1b	marcksl1a;marcksl1b	wildtype	marcksl1a	marcksl1b	marcksl1a;marcksl1b	wildtype	marcksl1a	marcksl1b	marcksl1a;marcksl1b	wildtype	marcksl1a	marcksl1b	marcksl1a;marcksl1b		Figure 3e		Relative frequencies (46 ISVs were analyzed per embryo)																wildtype	marcksl1a	marcksl1b	marcksl1a;marcksl1b	wildtype	marcksl1a	marcksl1b	marcksl1a;marcksl1b	wildtype	marcksl1a	marcksl1b
9.06	13.18	8.55	6.74	11.71	11.98	11.6	7.88	8.19	8.94	6.52	5.65	25.03	31.2	21.94	25.51	24.05	30.55	28.76	23.08		wildtype				marcksl1a mutant				marcksl1b mutant				marcksl1a;marcksl1b mutant					Number of values	147	251	438	306	155	374	305	209	48	105	134
9.33	10.65	7.88	8.14	10.73	12.75	13.71	9.04	6.84	6.66	8.42	6.5	25.68	31.69	23.24	24.05	25.84	32.5	28.76	24.38		embryo	Partially perfused	Unperfused	Fully perfused	embryo	Partially perfused	Unperfused	Fully perfused	embryo	Partially perfused	Unperfused	Fully perfused	embryo	Partially perfused	Unperfused	Fully perfused
10.68	12.52	7.51	7.72	12.03	9.66	14.46	7.39	7.54	7.96	6.51	7.64	26	32.83	21.94	20.64	24.7	30.23	31.2	28.11		1	0.065	0.022	0.913	1	0.087	0.022	0.891	1	0.087	0.065	0.848	1	0.174	0.065	0.761		Minimum	7.47	5.24	5.69	4.06	7.64	6.35	5.53	4.59	4.95	4.39	5.04
9.1	12.19	9.49	8.96	13.33	12.19	12.02	7.25	5.85	9.13	5.73	5.78	26.65	29.41	21.61	23.73	24.7	32.5	28.14	28.76		2	0.022	0.022	0.956	2	0.109	0	0.891	2	0.065	0	0.935	2	0.174	0.13	0.696		25% Percentile	9.33	9.1	7.8	6.93	10.07	9.75	8.45	7.83	6.66	6.43	6.01
8.78	10.56	8.08	9.32	10.24	14.95	11.05	8.58	5.04	4.39	5.31	7.69	24.54	30.06	23.08	26.81	27.46	29.74	30.32	29.25		3	0.087	0	0.913	3	0.087	0.043	0.87	3	0.196	0.022	0.783	3	0.152	0.196	0.652		Median	10.73	10.07	8.78	8.295	11.38	10.89	9.59	9.34	7.2	7.15	6.66
8.94	11.16	8.47	7.37	9.68	14.15	11.21	7.27	6.66	9.1	5.74	7.8	23.89	29.25	26.74	23.4	26.98	30.23	28.16	32.17		4	0.087	0	0.913	4	0.13	0.043	0.826	4	0.109	0	0.891	4	0.109	0.087	0.804		75% Percentile	12.03	11.38	9.91	9.463	12.84	12.07	11.21	10.78	8.173	7.8	7.31
10.18	10.78	6.46	8.19	14.37	10.85	12.4	7.47	8.68	6.9	5.2	6.74	23.56	29.74	26.38	23.56	27.79	28.44	26.98	30.23		5	0.065	0.065	0.87	5	0.152	0	0.848	5	0.13	0.087	0.783	5	0.196	0.109	0.696		Maximum	14.46	16.09	14.62	15.41	15.93	16.88	15.6	15.15	9.49	10.17	9.43
8.29	11.3	6.8	6.11	14.08	11.16	9.49	8.54	6.4	7.8	5.74	6.17	23.4	28.6	26.84	25.03	27.95	31.2	27.19	26.65		6	0	0	1	6	0.109	0	0.891	6	0.109	0	0.891	6	0.065	0.109	0.826		Range	6.99	10.85	8.93	11.35	8.29	10.53	10.07	10.56	4.54	5.78	4.39
7.64	11.22	7.64	6.13	12.03	9.71	8.24	8.97	6.83	8.13	7.37	6.83	24.21	30.39	23.73	24.05	29.9	28.76	28.06	26.49		7	0.13	0.065	0.804	7	0.043	0.043	0.913	7	0.065	0.022	0.913	7	0.196	0.043	0.761
7.88	11.15	7.83	8.43	11.54	8.61	11.55	7.8	8.48	8.2	6.39	6.95	23.56	26.16	23.51	26	26.16	27.79	27.95	28.6		8	0.087	0.022	0.891	8	0.043	0.022	0.935	8	0.065	0.065	0.87	8	0.109	0.065	0.826		95% CI of median
8.3	10.7	9.91	9.29	12.51	11.48	10.83	8.51	8.36	10.17	5.53	5.95	21.77	27.3	20.91	24.05	30.06	33.64	28.49	29.41		9	0.043	0	0.957	9	0.043	0	0.956	9	0.087	0	0.913	9	0.174	0.022	0.804		Actual confidence level	0.9526	0.9568	0.95	0.9548	0.9636	0.9564	0.9609	0.9623	0.9707	0.9687	0.9535
10.4	9.94	10.01	9	13	11.97	12.67	9.41	6.84	9.41	7.04	5.83	22.1	26.33	22.43	25.35	22.43	28.93	27.46	32.99		10	0	0	1	10	0.065	0	0.935	10	0.152	0.043	0.804	10	0.239	0.109	0.652		Lower confidence limit	10.24	9.87	8.61	8.08	10.99	10.73	9.26	8.8	6.84	6.83	6.5
11.38	9.81	8.13	11.87	10.71	11.24	9.66	10.78	6.99	6.83	5.85	6.57	22.91	27.14	23.18	28.93	27.14	32.83	27.95	30.39		11	0	0	1	11	0.152	0.043	0.804	11	0.304	0.065	0.63	11	0.174	0.348	0.478		Upper confidence limit	11.05	10.4	8.94	8.53	11.86	11.21	9.75	9.69	7.96	7.4	6.99
9.82	13.61	8.96	8.18	11.49	11.33	8.3	8.6	8.76	7.26	5.31	6.01	21.45	28.93	25.78	28.11	24.38	31.4	26.65	26.98		12	0.043	0.022	0.935	12	0.13	0.043	0.826	12	0.348	0.13	0.522	12	0.13	0.043	0.826
11.03	13.16	8.06	8.59	10.99	13.33	8.94	8.97	6.42	7.49	5.74	8.73	22.59	30.23	24.92	23.56	28.11	30.23	31.04	26.16		13	0.065	0.043	0.892	13	0.043	0	0.956	13	0.043	0.043	0.913	13	0.109	0.022	0.869		Mean	10.69	10.29	8.933	8.267	11.49	11.01	9.816	9.252	7.339	7.148	6.711
8.24	9.91	9.32	7.06	8.75	11.05	8.12	8.53	8.45	9.22	5.63	7.51	22.75	27.14	22.98	20.48	27.46	28.28	29.09	23.08		14	0.065	0.022	0.913	14	0.174	0	0.826	14	0.065	0.043	0.891	14	0.065	0.043	0.891		Std. Deviation	1.647	1.753	1.62	1.911	1.832	1.809	1.957	1.971	1.11	1.071	0.8891
8.77	9.59	5.94	6.64	10.11	9.26	6.75	8.62	7.63	6.81	6.61	6.15	24.54	24.54	25.89	21.45	28.76	31.04	27.62	27.95		15	0.043	0	0.957	15	0.109	0	0.891	15	0.087	0	0.913	15	0.087	0.043	0.87		Std. Error of Mean	0.1358	0.1107	0.07741	0.1092	0.1471	0.09356	0.112	0.1363	0.1602	0.1045	0.07681
9.78	9.75	8.83	6.52	12.51	10.89	7.69	7.44	9.49	8.53	6.93	5.44	25.19	26.49	25.46	22.75	31.2	29.28	26.33	29.71		16	0.087	0.13	0.783	16	0.065	0.043	0.891	16	0.109	0.022	0.869	16	0.348	0.109	0.543
9.8	9.59	8.79	5.93	12.03	10.4	6.5	8.01	6.53	7.72	5.53	7.7	24.7	28.6	25.57	27.62	32.01	29.74	29.25	30.29		17	0.022	0.022	0.956	17	0.109	0	0.891	17	0.109	0.022	0.869	17	0.065	0	0.956		Lower 95% CI of mean	10.42	10.07	8.781	8.052	11.2	10.83	9.596	8.983	7.017	6.941	6.559
9.78	14.14	7.05	7.34	12.19	10.45	6.72	6.92	5.19	7.87	6.18	7.89	25.84	29.09	23.29	22.75	31.85	29.9	26.33	30.88		18	0.109	0.043	0.848	18	0.065	0	0.935	18	0.087	0.022	0.891	18	0.109	0.022	0.869		Upper 95% CI of mean	10.96	10.5	9.085	8.482	11.78	11.2	10.04	9.521	7.661	7.355	6.863
11.25	13.33	6.78	13.07	11.86	11.21	8.02	11.05	4.95	5.29	6.72	6.72	27.62	29.74	23.51	22.59	29.74	24.21	27.79	31.04		19	0.022	0.087	0.891	19	0.109	0.109	0.783	19	0.065	0.087	0.848	19	0.239	0.109	0.652
10.37	9.43	8.88	12.79	9.45	9.1	7.91	10.58	9.4	6.34	8.29	6.99	25.51	26.16	20.69	25.03	28.6	28.44	28.3	31.53		20	0.022	0.022	0.956	20	0.022	0.022	0.956	20	0.065	0.022	0.913	20	0.043	0.022	0.935
10.73	11.97	11.59	9.16	13	9.91	9.75	11.18	7.25	5.82	6.18	6.76	22.43	26.81	19.83	21.77	27.14	33.31	29.27	28.28		21	0	0	1	21	0	0	1	21	0.152	0	0.848	21	0.043	0.043	0.913		Descriptive statistics (figure 3e)			Fully perfused
8.78	11.67	9.1	10.03	10.34	8.78	11.59	8.32	8.11	6.93	7.8	6.63	25.84	26.98	22.1	23.24	30.88	34.29	28.67	30.06		22	0	0	1	22	0.022	0	0.978	22	0.109	0.022	0.869	22	0.043	0	0.957			wildtype	marcksl1a	marcksl1b	marcksl1a;marcksl1b
9.59	10.76	10.51	8.92	14.63	11.72	10.62	10.62	6.86	5.07	7.64	5.47	25.67	25.35	22.97	22.75	26.98	30.88	25.19	29.9		23	0.043	0.022	0.935	23	0.435	0.174	0.391	23	0.13	0	0.87	23	0.413	0.043	0.543		Number of values	32	23	25	34
11.05	9.43	7.69	9.19	14.57	11.7	8.45	11.93	7.56	7.71	6.5	6.83	26.65	26.65	24.05	24.86	27.84	29.09	31.85	26.72		24	0	0	1					24	0.087	0.022	0.891	24	0.065	0.022	0.913
8.29	9.69	7.37	8.79	12.43	12.17	8.56	11.75	8.43	7.13	7.31	6.83	25.67	26	22.21	24.38	30.06	28.11	29.25	26.99		25	0	0	1					25	0.109	0.022	0.869	25	0.37	0.239	0.391		Minimum	0.783	0.391	0.522	0.391
10.56	9.21	8.99	6.52	13.61	11.21	9.32	11.06	6.99	6.01	6.99	7.31	25.19	26.33	26.43	24.21	30.88	29.74	30.71	26.98		26	0.043	0.022	0.935									26	0.043	0.043	0.913		Maximum	1	1	0.935	1
11.21	8.53	8.12	7.25	12.75	12.44	11.92	9.05	6.66	7.2	6.34	6.99	21.61	25.51	23.51	22.75	31.21	28.11	26	27.01		27	0	0.022	0.978									27	0.217	0.109	0.674		Range	0.217	0.609	0.413	0.609
10.4	12.27	8.45	8.61	13.98	13.9	10.07	9.62	7.48	6.36	7.48	7.8	20.96	24.38	26.65	23.4	27.14	26	30.06	28.28		28	0.022	0	0.978									28	0.043	0	0.956
11.05	10.6	7.91	8.86	11.21	12.95	8.12	8.58	7.15	5.91	6.01	7.54	25.51	26.49	23.29	25.35	29.25	28.76	30.71	26.81		29	0.087	0	0.913									29	0.065	0.043	0.891		Mean	0.9355	0.8732	0.8495	0.7978
12.35	9.87	8.45	9.15	12.35	13.88	6.18	9.8	6.83	7.52	7.48	7.02	23.4	24.05	23.51	22.59	28.6	26.81	27.79	27.06		30	0	0.022	0.978									30	0.087	0.065	0.848		Std. Deviation	0.05639	0.1197	0.09238	0.1517
12.03	9.99	7.26	8.82	10.4	13.87	15.6	9.46	6.34	8.34	6.5	5.64	24.38	25.03	26	22.91	30.88	28.76	27.14	26.65		31	0.043	0	0.957									31	0.043	0.065	0.891		Std. Error of Mean	0.009968	0.02496	0.01848	0.02602
11.21	11.54	7.91	9.6	10.89	15.78	15.49	6.24	8.12	7.12	5.04	6.77	26	25.51	26.33	25.39	28.11	26.81	31.85	26.98		32	0.087	0	0.913									32	0.022	0.022	0.956
12.51	11.02	9.43	9.74	10.89	13.71	12.68	7.17	6.99	8.03	8.61	8	26.33	26.81	28.28	26.65	32.66	30.23	30.39	28.93														33	0	0	1		Lower 95% CI of mean	0.9151	0.8214	0.8113	0.7449
10.24	12.8	8.34	8.16	10.07	15.12	9.75	10.15	6.66	7.77	7.31	7.07	27.52	26	24.86	25.34	28.44	30.23	31.2	31.86														34	0.065	0.022	0.913		Upper 95% CI of mean	0.9558	0.925	0.8876	0.8508
7.8	14.62	8.56	9.82	10.73	14.54	12.89	10.81	9.1	7.94	5.2	6.68	25.89	28.76	24.21	26.98	29.41	28.76	29.58	32.5
10.89	10.16	7.48	8.59	13.65	14.44	12.68	8.27	7.31	7.64	6.66	7.76	25.69	27.14	26.65	25.35	30.55	29.9	33.15	32.51																			Descriptive statistics (figure 3f)			Fully perfused
10.56	10.01	7.48	7.46	9.75	13.79	7.37	11.06	8.29	6.73	8.61	8.29	26.48	26.49	27.14	23.73	30.23	28.76	27.3	30.55		Figure 3f		Relative frequencies (46 ISVs were analyzed per embryo)																wildtype	marcksl1a	marcksl1b	marcksl1a;marcksl1b
11.4	10.3	7.37	7.18	7.64	13.22	9.75	7.11	7.96	7.4	7.8	8.61	27.67	25.68	27.3	23.56	30.55	26.65	29.9	30.28		wildtype				marcksl1a mutant				marcksl1b mutant				marcksl1a;marcksl1b mutant					Number of values	33	24	17	38
11.54	11	5.74	7.52	7.96	11.68	10.62	6.98	6.99	6.95	7.15	7.8	28.28	25.68	24.05	28.77	28.93	26.33	29.41	27.95		embryo	Partially perfused	Unperfused	Fully perfused	embryo	Partially perfused	Unperfused	Fully perfused	embryo	Partially perfused	Unperfused	Fully perfused	embryo	Partially perfused	Unperfused	Fully perfused
11.21	13.35	7.69	7.74	8.94	14.11	12.35	5.69	5.04	8.45	8.29	8.88	29.36	25.84	27.95	23.94	30.39	30.39	32.66	30.35		1	0.022	0	0.978	1	0.043	0.065	0.891	1	0	0.087	0.913	1	0.087	0.065	0.848		Minimum	0.826	0.739	0.826	0.587
12.03	11.57	9.32	8.08	10.07	11.44	7.91	11.43	7.96	7.74	7.64	6.94	26.76	23.73	25.35	24.54		32.99	24.86	25.7		2	0.022	0	0.978	2	0.043	0.022	0.935	2	0.022	0	0.978	2	0.152	0	0.848		Maximum	1	1	1	1
12.19	9.9	7.15	5.6	9.1	10.75	6.83	10.96	7.15	8.33	7.64	5.05	27.95	26.16	25.03	25.51		32.18	31.69	27.63		3	0.022	0	0.978	3	0.043	0	0.957	3	0	0	1	3	0.087	0	0.913		Range	0.174	0.261	0.174	0.413
13.16	9.12	8.12	6.18	10.89	11.31	9.32	10.39	6.66	7.38	7.8	6.96	26.54	25.35	25.03	24.38		31.85	31.53	28.44		4	0.043	0	0.957	4	0.065	0.065	0.87	4	0	0.022	0.978	4	0.087	0	0.913
12.84	11.24	8.99	10.16	10.56	12.86	9.21	8.55	7.8	7.31	6.99	5.69	26	26.49	23.73	26.81		30.06	30.55	25.35		5	0.109	0.065	0.826	5	0	0	1	5	0.065	0.087	0.848	5	0.087	0.109	0.804		Mean	0.9446	0.9294	0.9246	0.8977
12.19	11.37	6.93	8.75	11.38	11.27	9.1	9.86	8.12	7.64	7.8	7.43	24.7	25.84	23.56	26.16		29.25	29.74	26.16		6	0	0	1	6	0.065	0.022	0.913	6	0.043	0	0.957	6	0.065	0.065	0.87		Std. Deviation	0.04339	0.05493	0.05047	0.0786
11.7	12.35	6.28	11.43	11.7	11.29	9.64	10.09	8.94	6.83	6.66	7.2	26.33	25.84	20.96	28.11		29.74	31.04	27.62		7	0	0.022	0.978	7	0.065	0.022	0.913	7	0.043	0	0.957	7	0.109	0.022	0.869		Std. Error of Mean	0.007553	0.01121	0.01224	0.01275
13.81	11.76	8.23	7.5	10.07	11.87	8.45	10.78		7.48	7.15	5.69	27.62	24.38	18.69	26.65		31.53	29.25	27.3		8	0	0.022	0.978	8	0.087	0	0.913	8	0.065	0	0.935	8	0.087	0.043	0.87
12.03	11.49	10.07	9.2	9.26	13.41	8.78	12.38		7.8	7.48	7.31	26.49	23.08	18.36	23.24		36.24	26.16	26.49		9	0.043	0.022	0.935	9	0.065	0	0.935	9	0.109	0	0.891	9	0.065	0	0.935		Lower 95% CI of mean	0.9292	0.9062	0.8986	0.8718
10.73	10.87	8.78	7.14	14.46	12.29	9.64	7.43		6.01	6.83	5.84	22.91	26.16	19.34	26.16		34.12	27.62	27.79		10	0.065	0.043	0.891	10	0	0.022	0.978	10	0	0	1	10	0.13	0.174	0.696		Upper 95% CI of mean	0.96	0.9526	0.9505	0.9235
13.49	13.08	9.1	6.93	14.14	9.89	10.4	8.59		6.83	7.15	7.2	27.95	26.65	22.91	24.05		29.09	29.74	27.3		11	0.043	0.043	0.913	11	0.174	0.087	0.739	11	0.109	0.065	0.826	11	0.152	0.022	0.826
13.33	13.82	7.8	6.87	12.68	10.95	6.83	11.47		6.34	7.96	7.74	28.11	26.98	22.26	25.03		31.85	31.04	25.19		12	0.043	0	0.957	12	0.065	0.022	0.913	12	0.043	0.022	0.935	12	0.043	0.022	0.935
11.38	12.18	6.28	6.76	11.86	11.82	7.37	10.84		7.8	7.31	5.82	25.35	26.33	26.16	22.95		31.69	29.09	25.84		13	0.022	0.043	0.935	13	0.065	0	0.935	13	0.087	0.022	0.891	13	0.065	0.022	0.913
12.19	12.49	10.18	6.63	12.35	12.62	7.26	9.49		7.31	7.48	5.85	24.86	27.3	26	24.86		34.12	30.23	24.85		14	0.022	0.022	0.956	14	0.043	0.022	0.935	14	0.087	0	0.913	14	0.022	0	0.978		ANOVA summary (fig.3b, 3c)
12.84	11.14	9.1	9.91	12.84	13.04	8.02	9.67		6.83	7.31	6.99	23.08	24.86	27.14	21.45		28.93	29.58	23.73		15	0.087	0.043	0.87	15	0	0	1	15	0.065	0.022	0.913	15	0.348	0.065	0.587		aISV	F(3, 1138)=101.1, p<0.0001
14.46	9.17	8.78	9.67	13.16	11.51	8.45	9.69		8.78	7.31	5.36	24.86	24.38	25.19	24.7		27.79	29.41	33.64		16	0.022	0.022	0.956	16	0	0.043	0.957	16	0.043	0.043	0.913	16	0	0.022	0.978		vISV	F(3, 1039)=65.88, p<0.0001
13.49	9.11	8.78	8.34	13.49	11.76	7.69	9.36		7.64	6.5	8.12	26.49	25.19	19.99	21.61		33.8	31.53	28.11		17	0.022	0.022	0.956	17	0.022	0	0.978	17	0.109	0.022	0.87	17	0.022	0.022	0.956		DLAV	F(3, 388)=13.86, p<0.0001
13	9.03	8.02	7.53	12.35	7.93	6.72	11.38		5.53	7.15	5.53	27.3	24.7	19.01	23.56		32.01	29.41	26		18	0.022	0	0.978	18	0.065	0.022	0.913					18	0.022	0	0.978		DA	F(3, 379)=38.70, p<0.0001
12.07	9.89	9.32	7.83	11.54	9.75	7.48	8.12		5.69	5.36	6.01	26.16	26.33	21.12	25.03		30.39	31.28	30.23		19	0.065	0.065	0.87	19	0.043	0	0.957					19	0.087	0	0.913		PCV	F(3, 495)=59.56, p<0.0001
10.89	9.66	7.37	10.56	10.07	10.83	13.81	7.86		5.2	6.18	5.04	25.03	25.35	21.77	23.73		31.36	32.34	28.28		20	0	0	1	20	0.065	0	0.935					20	0.087	0.043	0.87
10.4	9.18	7.15	9.37	10.24	11.78	14.46	9.75		8.12	6.83	7.64	27.62	24.21	26.49	25.51		31.2	29.74	24.86		21	0	0.022	0.978	21	0	0	1					21	0.065	0.065	0.87		ANOVA summary (fig.3e)
11.05	8.37	7.8	6.21	8.94	10.28	13.49	11.05		5.97	6.18	6.34		27.46	26	22.75		30.06	28.6	29.25		22	0.065	0.043	0.891	22	0.109	0.022	0.869					22	0.065	0	0.935		Fully perfused	F(3, 110)=8.497, p<0.0001
9.43	9.29	9.59	6.75	9.1	9.91	10.89	13.02		7.64	7.15	6.01		26	25.03	22.59		31.53	33.48	24.38		23	0.022	0.043	0.935	23	0.065	0.022	0.913					23	0.043	0.043	0.913		Partialy perfused	F(3, 110)=7.831, p<0.0001
10.24	8.77	8.94	10.89	10.89	10.16	11.38	9.7		5.85	8.12	6.44		29.9	25.03	20.64		28.6	30.06	24.7		24	0.022	0.022	0.956	24	0.043	0	0.957					24	0.065	0.043	0.891		Unperfused	F(3, 110)=6.713, p=0.0003
9.59	10.8	7.8	10.42	9	13.46	13.16	9.88		6.18	7.48	4.39		27.14	25.51	23.73		33.48	32.99	24.71		25	0	0	1									25	0.065	0.022	0.913
10.73	9.58	8.94	8.95	9.26	14.89	9.43	9.83		6.83	6.34	4.58		26.49	26.65	23.89		29.25	29.25	26.33		26	0.043	0.022	0.935									26	0.065	0.043	0.891		ANOVA summary (fig.3f)
12.68	8.69	9.75	6.88	10.07	15.05	9.1	10		6.99	6.18	5.53		25.51	27.3	22.26		30.06	26.81	26.98		27	0.022	0	0.978									27	0.065	0.065	0.87		Fully perfused	F(3, 108)=3.681, p=0.0143
11.21	7.71	7.8	10.17	10.89	10.9	7.8	11.39		9.75	6.34	6.34		28.44	27.46	20.48		29.58	28.11	26		28	0.043	0.022	0.935									28	0.043	0	0.957		Partialy perfused	F(3, 108)=5.194, p=0.0022
10.07	9.47	9.1	9.82	12.84	12.78	5.53	8.64		7.48	5.53	5.69		25.84	24.7	23.73		30.88	29.09	22.75		29	0.043	0.022	0.935									29	0.065	0	0.935		Unperfused	F(3, 108)=0.5703, p=0.6358
11.54	8.56	10.07	11.67	12.51	9.81	7.98	10.95		7.15	6.01	6.01		29.58	20.96	23.08		29.41	26.16	22.43		30	0	0.022	0.978									30	0.043	0	0.957
10.89	9.69	9.1	10.88	9.43	9.02	9.26	7.54		6.18	6.34	4.39		26.98	22.25	22.26		30.23	29.74	24.7		31	0	0.022	0.978									31	0.109	0.022	0.869
9.38	9	10.07	8.65	7.8	10.68	6.99	10.62		7.15	5.04	5.85		23.73	21.45	18.85		29.9	30.06	24.38		32	0.087	0.043	0.87									32	0.109	0.043	0.848
9.59	7.35	8.45	8.12	8.29	9.6	7.64	10.98		7.15	6.83	6.01		23.89	22.34	21.94		30.55	32.99	22.43		33	0.043	0.043	0.913									33	0.043	0	0.957
8.45	8.36	7.8	7.53	10.06	10.93	7	11.75		7.31	6.18	4.55		24.05	24.21	22.26		32.5	29.09	23.44														34	0	0	1
8.94	10.22	8.61	7.7	12.79	8.75	8.12	9.52		7.8	5.85	4.22		27.3	23.4	23.4		29.74	28.11	26.33														35	0.043	0	0.957
7.47	9.46	12.19	8.82	10.23	13.9	8.94	10.12		6.99	7.15	5.85		24.12	25.51	22.75		29.41	31.36	22.46														36	0.043	0	0.957
8.12	8.45	12.19	8.53	12.12	13.08	8.78	10.89		7.48	6.34	4.06		25.51	28.44	18.04		31.36	29.3	24.71														37	0.022	0	0.978
10.05	8.68	11.86	8.39	12.41	15.22	7.15	10.13		5.85	5.69	5.69		29.09	24.7	20.15		34.35	28.76	26														38	0.043	0.043	0.913
7.67	9.69	10.89	11.45	11.06	12.55	7.48	11.71		7.48	6.5	6.99		23.56	22.75	19.99		31.85	28.93	25.35
8.34	10.13	10.4	10.32	9.08	11.46	6.83	9.04		6.34	6.5	6.83		24.54	23.56	17.55		32.01	24.05	24.38
8.72	8.87	9.91	9.28	9.87	12.98	12.84	10.2		6.66	5.69	6.34		20.8	24.24	21.27		32.17	26.49	24.21
8.74	8.69	7.31	7.77	11.03	11.71	12.19	8.66		6.99	6.66	6.01		25.35	24.7	21.77		29.9	25.19	21.13
8.88	9.51	6.18	8.42	10.08	11.99	11.54	9.77		6.66	7.96	5.2		21.29	26.33	20.17		32.17	26	22.44
8.92	8.25	6.18	9.46	14.82	13.57	8.45	8.12		7.31	7.31	8.45		23.24	22.75	20.16		32.34	24.7	19.2
8.46	10.92	6.83	11.33	12.03	10.97	10.07	9.01		6.18	6.18	7.48		20.96	23.4	23.4		30.39	27.14	25.45
10.76	9.98	7.96	12.41	13	9.87	10.4	10.33		7.15	7.15	6.34		26.98	23.89	22.43		32.83	31.2	26.73
8.74	9.63	7.64	11.23	12.24	11.05	10.4	8.8		5.04	5.36	6.66		28.6	23.73	25.03		30.55	28.6	27.63
13.94	6.84	12.51	11.88	12.02	10.79	9.75	12.87		6.5	6.01	6.83		28.11	22.26	19.64		31.85	25.51	27.49
14.02	6.91	12.19	9.81	13.96	10.99	7.31	12.16		6.18	6.99	5.85		23.73	18.69	21.84		27.62	28.11	25.78
12.5	9.47	9.91	9.24	10.16	11.07	10.07	12.12		5.85	6.5	5.2		26.49	24.7	19.5		34.45	26.49	24.19
10.92	12.52	9.59	10.7	9.35	8.64	12.68	8.6		8.94	6.66	5.04		24.86	21.12	18.85		31.85	26.33	23.84
13.38	9.26	10.4	9.27	12.75	6.35	12.19	10.92		6.99	7.48	5.36		25.35	22.75	20.64		29.74	26.81	28.94
12.41	11.9	10.24	9.41	8.8	8.43	12.51	10.85		7.8	6.34	4.22		30.06	23.4	20.48		27.79	27.62	25.84
12.19	15.37	7.96	11.39	7.68	7.9	13.16	14.53		5.53	6.18	6.01		29.25	20.48	20.82		26.65	30.23	27.22
8.65	10.77	10.07	10.96	10.89	8.86	10.56	15.15		6.66	5.04	5.36		26.49	20.8	22.59		27.79	26.49	28.56
9.76	11.98	10.73	9.95	13.33	10.05	10.56	14.81		5.36	6.66	5.23		23.73	23.08	21.12		32.99	29.09	21.45
8.98	5.24	10.4	9.8	11.38	10.1	12.51	9.52		7.31	6.34	6.05		28.76	18.2	22.75		25.68	28.28	23.4
9.22	7.31	9.43	8.47	9.75	9.24	7.48	11.12		6.83	6.18	5.53		26.65	23.73	21.77		29.74	26.98	27.03
11.38	7.91	9.91	10.52	11.05	7.41	7.8	12.77		8.29	7.31	5.36		26.98	21.94	19.66		31.2	30.39	23.76
12.35	12.34	13.81	11.33	11.7	9.94	8.78	11.2		8.12	5.85	4.55		24.38	24.21	22.59		28.6	30.23	22.75
11.21	9.26	11.86	8.72	13.65	9.52	8.12	11.27		6.18	6.66	7.73		26.16	25.19	25.03			29.9	24.38
11.7	8.61	9.59	8.35	11.86	9.25	6.34	10.83		6.5	5.69	6.01		28.76	25.35	22.59			30.71	23.08
10.56	9.11	8.61	10.31	13	9.85	6.99	10.4		6.5	6.99	6.9		26.49	24.7	24.7			28.93
11.21	9.52	12.19	8.5	14.75	10.7	11.7	11.64		6.66	6.18	6.5		27.79	25.19	25.84			33.64
9.1	10.52	11.54	8.71	11.7	8.67	13	11.71			9.43			27.46	26.98	17.71			31.85
10.07	10.89	10.07	8.85	10.07	8.29	13.33	10.27			5.04			23.56	26.65	21.29			25.03
10.56	11.54	11.21	9.9	11.38	8.73	12.03	9.17			5.85			27.79	24.54	18.42			29.58
9.75	11.86	10.73	9.32	9.91	12.93	12.19	13.06			6.99			27.3	26.16	17.99			27.95
10.07	11.05	10.07	7.09	10.73	14.08	13	13.75			6.01			24.7	18.94	21.12			25.03
10.07	11.54	9.59	8.05	9.43	12.3	9.1	9.75			7.64			24.21	18.36	16.41			28.93
12.35	10.73	10.89	8.11	9.91	11.36	9.59	9.15			6.99			26.98	19.99	18.69			29.25
13.33	8.94	10.07	9.81	10.73	12.36	9.75	9.69			6.01			23.08	19.01	19.83			28.11
13.33	10.89	11.21	10.01	11.21	11.69	7.48	12.42			8.12			26.16	18.85	18.52			29.74
12.03	10.07	8.29	8.92	13.65	10.54	9.1	12.48			6.5			26.16	24.05	19.02			28.6
11.38	8.78	7.96	10.61	13.81	12.73	10.38	9.47			5.69			26.81	22.59	18.93			31.69
10.73	9.43	8.29	10.18	11.54	10.92	11.21	10.42			7.64			25.19	23.4	17.59			26.65
13	8.94	9.26	10.11	9.1	9.97	13.65	11.62			7.48			26.33	21.6	22.43			30.55
11.54	7.96	10.4	9.24	9.43	9.96	13.49	10.06			5.36			29.41	25.51	21.78			31.53
9.75	10.07	9.75	8.55	13.98	9.88	11.54	10.72			7.15			28.28	15.11	20.31			29.25
8.12	9.26	9.91	8.76	14.3	12.79	10.07	8.21			5.53			24.86	12.68				32.17
9.75	11.7	7.15	9.43	15.93	16.88	10.24	10.2			6.01			26.65	14.14				28.44
13.33	13.16	8.61	12.27	14.3	12.89	9.75	9.46			6.18			28.93	14.15				29.58
11.7	15.11	8.94	10.9	10.56	11.28	9.91	10.35			7.8			26.16	16.09				31.53
12.35	11.05	8.45	8.38	11.38	11.64	10.73	9.41			7.15			26.65	15.93				32.34
11.21	12.51	8.78	10.92	13.33	11.42	9.26	7.96			7.96			25.68	23.08				23.4
9.75	13	12.03	9.61	15.76	10.17	7.96	8.14			7.48			25.51	21.61				29.09
10.24	11.38	12.03	9.82	13.98	10.57	10.56	9.15			7.96			25.51	24.05				29.25
12.03	10.56	12.19	10.37	11.21	10.64	9.43	6.91			7.15			28.11	20.64				27.95
11.05	12.19	10.98	8.68	12.84	7.96	9.75	8.82			6.34			25.68	21.29				29.58
10.07	12.51	13	9.15	11.21	7.66	9.1	8.55			7.64			25.19	20.96				30.06
9.1	10.4	14.62	8.12	13.98	11.81	7.64	9.51			6.83			26.81	25.35				29.41
8.94	9.91	9.91	9.38	14.95	13.42	9.59	10.57			7.15			26.81	24.86				29.74
8.12	10.73	9.1	8.6	14.79	12.9	10.4	11.19			7.31			27.95	23.56				30.55
8.94	10.73	10.73	5.7	11.05	12.06	9.59	12.06							26.65				30.23
12.51	10.89	8.94	7.71	11.38	9.93	10.07	11.75							21.61				30.06
10.73	9.75	9.26	8.93	12.84	11.71	10.4	10.41							24.54				32.83
12.68	10.56	9.1	7.39	11.05	11.02	7.8	11.48							22.59
10.07	10.4	8.45	8.23	12.03	9.82	7.8	10.02							23.56
9.26	12.03	7.15	6.7	12.68	11.26	8.78	8.61							27.95
11.7	9.26	7.96	6.79	10.56	15.54	8.94	6.58							25.03
12.35	16.09	6.83	6.95	11.86	11.83	10.24	7.64							27.14
12.51	13.49	8.78	8.48	10.07	12.09	11.86	7.4							23.73
14.3	10.89	7.31	8.85	7.64	12.38	9.26	7.02							23.24
11.21	10.73	10.07	7.95	9.91	11.76	9.43	6.6							22.91
9.91	9.43	12.03	8.05	9.43	9.52	9.1	9.56							25.03
8.78	9.26	12.19	8.53	9.1	13.7	9.1	8.1							25.68
	12.19	13	10.03	10.07	13.84	9.59	10.04							25.03
	11.54	12.51	9.76	9.43	14.87	8.29	7.34							21.77
	10.4	12.51	7.21	13.81	10.89	8.45	10.1							24.21
	11.21	11.54	6.73	13.98	12.33	14.79	7.22							27.79
	9.26	11.7	7.51	13.33	11.44	14.62	6.03							21.29
	11.21	10.4	8.21	9.59	10.44	8.61	8.96							25.68
	9.91	12.03	8.19	11.86	8.11	8.94	10.95							24.05
	7.48	11.54	7.75	11.54	10.24	8.78	10.91							21.77
	8.94	9.75	6.87		8.83	9.1	10.4							23.56
	10.07	9.75	6.69		10.57	13.65	9.34							22.43
	13.81	8.45	6.4		9.18	12.84	8.19							22.91
	14.62	9.1	4.81		10.96	12.35	9.6							25.35
	11.54	9.75	5.55		10.8	7.31	6.91							19.99
	12.51	9.26	7.18		11.13	8.45	8.85							20.15
	10.4	9.26	6.2		9.89	10.07	9.84							22.75
	11.38	9.43	4.19		9.76	10.56	5.31							20.48
	11.38	13.49	6.17		12.49	11.21	5.11							20.15
	9.59	10.4	5.39		10.68	8.45	6.43							23.24
	8.78	9.75	4.87		9.44	6.83	8.65							21.45
	9.43	9.75	4.13		10.06	8.94	6.91							22.91
	7.48	6.99	6.88		13.16	9.75	7.57							22.43
	9.1	8.94	7.66		12.03	12.35	8.58							22.43
	12.19	6.66	7.35		14.95	12.68	6.16							20.8
	9.91	5.85	8.47		12.51	11.21	7.44							20.96
	10.07	7.48	9.06		13.65	10.4	5.28							26
	9.1	8.94	10.87		13.81	9.59	5.46							26.49
	9.1	9.43	8.58		9.75	9.43	6.85							25.68
	8.61	10.56	7.26		8.94	9.1	8.21							23.24
	9.43	8.61	9.16		9.1	11.21	8.17							28.28
	9.91	11.38	6.62		13.16	12.19	10.12							25.03
	10.89	11.7	5.46		11.86	11.86	7.33							24.38
	9.59	11.86	8.17		10.56	9.1	6.07							23.94
	9.75	13	7.4		10.89	9.75	10.82							22.1
	9.75	10.73	6.93		12.19	7.64	12.43							26.16
	8.74	9.91	7.59		12.03	10.4	7.76							24.38
	9.26	10.07	9.63		11.38	7.48	10.78							23.73
	10.4	11.54	12.79		12.19	7.31	7.86
	8.29	10.4	9.34		11.86	8.45	8.61
	7.64	12.84	8.22		12.51	7.48	7.36
	7.8	10.24	9.04		15.11	11.05	7.33
	10.07	11.21	6.41		12.68	12.35	7.51
	10.89	10.24	8.37		11.21	11.86	6.92
	7.15	11.05	7.23		11.05	9.59	8.78
	7.31	10.56	10.82		12.51	11.7	6.66
	9.43	6.99	12.17		9.1	11.54	5.85
	7.96	6.34	10.3		9.43	8.78	4.59
	10.89	7.48	9.03		11.05	10.07	8.52
	11.21	6.34	6.95		9.1	8.78	8.83
	12.19	6.34	7.83		9.59	9.1	6.31
	13.98	8.29	6.71		10.89	9.59	9.28
	11.38	9.75	8.34		10.4	8.94	10.06
	11.86	9.43	7.84		10.24	9.26	6.84
	10.07	11.38	11.23		11.21	7.15	8.68
	8.29	7.48	9.06		10.4	6.5	11.1
	8.61	6.83	8.15		10.56	8.29	6.28
	9.26	6.66	7.11		11.54	8.45	5.89
	8.29	6.99	8.93		10.73	11.7	5.59
	8.29	5.69	7.39		12.19	11.38	7.16
	11.54	5.69	8.82		11.86	7.64	8.29
	13.81	5.85	6.44		10.07	7.15	8.53
	12.03	7.48	9.21		10.24	9.91	5.77
	11.86	7.15	10.63		11.21	8.61	6.58
	8.94	9.59	8.98		7.8	7.64
	14.14	9.1	8.53		9.75	8.61
	9.1	9.43	6.17		10.07	7.15
	8.94	8.45	6.01		10.56	7.8
	7.48	9.43	7.59		8.61	7.31
	10.07	9.1	7.64		9.59	10.4
	7.96	11.05	7.2		10.07	9.26
	9.43	10.56	6.93		11.21	9.43
	11.86	8.45	5.99		10.56	7.96
	10.07	7.64	5.77		9.43	13
	11.21	8.12	9.51		9.1	11.7
	13.33	11.21	9.47		11.54	10.4
	9.1	9.75	15.41		13	8.45
	11.86	9.75	12.72		12.35	8.94
	10.4	7.31	11.72		11.86	10.56
	10.24	7.15	13.38		7.8	11.7
	9.91	8.45	11.81		11.21	10.73
	8.61	8.29	8.52		12.54	12.68
	10.56	13.98	8.25		8.29	8.78
	9.1	11.7	8.22		8.45	10.89
	8.78	10.89	7.14		8.61	10.4
	10.56	8.94	6.65		9.1	11.05
	9.1	9.43	9.36		8.29	9.59
	8.12	9.91	5.65		8.94	9.43
	8.29	9.26	4.75		11.05	9.91
	8.78	7.31	5.83		12.19	13.16
	7.96	6.18	5.01		11.05	11.7
	8.78	9.75	5.43		9.59	11.05
	10.07	8.29	5.41		9.43	10.24
	10.4	7.92	7.84		9.75	11.21
	11.54	8.94	8.95		10.56	7.8
	8.94	9.43	6.71		11.54	7.8
	7.15	9.59	7.3		12.51	8.29
	6.5	10.07	7.29		10.07	9.91
	9.75	9.26	7.62		10.89	9.59
	8.94	8.29	5.67		11.86	12.19
	8.12	8.94	6.04		10.56	10.73
	7.48	10.73	8.55		11.7	10.89
	11.54	10.24	5.46		11.7	12.35
	11.55	8.45	10.43		12.35	8.94
	10.07	7.64	9.93		8.78	9.26
	10.73	7.96	8.08		13	11.21
		8.12	8.46		11.7	10.89
		8.61	4.26		13.65	8.78
		9.43	4.91		11.86	10.24
		10.56	5.25		10.73	12.03
		10.73	6		11.7	11.86
		9.91	9.82		11.38	11.7
		9.75	10.16		15.44	8.45
		8.12	7.05		11.86	8.94
		10.73	9.03		9.91	11.21
		8.61	9.26		11.54	8.45
		7.64	10.07		10.89	8.29
		7.15	7.64		12.68	6.18
		6.83	7.8		13.33	7.96
		6.99	6.41		9.59	11.86
		8.94	6.18		10.07	9.43
		6.18	4.88		14.79	8.61
		6.99	9.26		15.11	9.26
		6.83	6.78		12.03	10.07
		8.12	9.5		9.59	8.61
		9.59	6.79		9.75	6.99
		8.29	7.18		11.21	7.8
		7.31	8.97		8.12	9.43
		9.91	9.1		9.43	11.05
		12.19	6.64		10.73	9.91
		7.15	7.5		13.98	10.89
		8.45	7.48		9.45	7.96
		11.21	6.5		9.59	9.43
		8.29	7.15		9.75	8.94
		7.8	7.15		9.59	8.61
		8.61	7.31		7.64	7.8
		6.66	8.14		6.83	7.64
		6.83	4.28		10.56	9.1
		8.45	5.71		10.4	8.94
		7.96	5.39		8.29	13
		8.12	6.96		10.73	14.95
		8.29	4.75		12.35	12.35
		8.45	5.39		12.19	8.45
		6.66	6.8		9.59	10.89
		7.8	4.61		12.35	10.24
		8.78	4.52		11.38	9.75
		10.07	5.56		10.07	11.7
		7.31	8.13		9.91	12.68
		6.34	9.92		8.94	9.1
		7.64	8.42		10.07	7.8
		7.8	9.71		9.75	9.26
		8.94	9.81		10.56	10.07
		8.94	10.69		11.7	9.26
		6.66	4.24		12.35	6.83
		6.34	5.19		11.54	10.07
		8.29	5.65		9.75	10.56
		7.96	4.06		9.43	10.24
		8.61	10.69		8.61	7.96
		8.29	10.09		9.26	7.15
		7.48	9.95		9.26	9.75
		9.43	10.59		10.4
		6.18			8.45
		7.96			8.61
		5.85			8.78
		6.99			10.89
		6.66			10.73
		6.5			9.75
		7.96			10.07
		9.1			7.15
		7.96			14.14
		8.45			13.98
		6.99			11.7
		8.12			11.34
		7.64			11.86
		8.61			10.07
		10.07			13
		9.59			15.44
		9.75			15.6
		9.59			13.81
		7.64			10.24
		7.96			12.35
		7.96			8.29
		7.64			10.07
		9.43			10.56
		8.61			7.31
		9.26			8.12
		9.59			10.89
		9.91			11.38
		9.43			10.07
		7.8			9.59
		7.96			9.75
		9.26			7.48
		7.64			10.07
		9.43			11.21
		10.07			10.89
		8.78			10.73
		9.1			10.4
		8.12			7.15
		8.78			9.91
		8.45			9.26
		9.1			10.07
		8.29			11.86
		6.99			10.56
		8.45			8.94
		8.12			13.98
		6.99			10.56
		7.15			10.73
		6.18			11.54
		7.331			11.55
		5.85			11.38
		8.61			12.68
		8.12			8.78
		8.94			9.91
		10.89			12.19
		8.61			10.4
		8.12			9.43
		8.45			10.56
		11.86			8.61
		12.03			10.4
		9.1			9.91
		8.94			8.45
		10.07			11.05
		9.75			8.78
		10.56			9.1
		10.24			12.03
		11.38			11.54
		10.24			9.1
		8.45			9.75
		8.94			11.21
		8.78
		8.94
		8.12
		7.48
		9.1
		9.59
		10.07
		7.31
		9.26
		9.1
		10.07
		8.78
		7.31
		8.78
		7.31
		7.64
		7.31
		7.48
		9.59
		10.24
		11.54
		9.26
		8.94
		7.48
		7.15
		7.15
		6.5
		5.85
		7.31
		8.45
		9.1
		10.89
		9.43
		12.68
		8.29
		7.8
		10.56
		11.05
		10.24
		9.75
		7.96
		9.43
		8.29
		8.61
		11.21
		8.61
		8.29
		7.96
		10.73
		8.94
		8.29
		7.96
		8.61
		9.26
		8.94
		9.1
		8.29
		8.45
		9.91
		8.78
		9.1
		7.48
		8.12
		8.29
[truncated: 10 more columns]

## Sheet: Figure 4
Figure 4c (pool data from independent experiments)													Figure 4g (pool data from independent experiments)												Figure 4h (pool data from independent experiments)												Figure 4i (pool data from independent experiments)												Figure 4k (pool data from independent experiments)
	lynEGFP>WT	Marcksl1b-EGFP>WT	marcksl1a-/-; marcksl1b-/- >WT	marcksl1b-/-	marcksl1a-/-; marcksl1b-/-		lynEGFP>WT	Marcksl1b-EGFP>WT	marcksl1a-/-; marcksl1b-/- >WT	marcksl1b-/-	marcksl1a-/-; marcksl1b-/-		1dpt-EGFP	1dpt-MARCKSL1	2dpt-EGFP	2dpt-MARCKSL1		Table Analyzed	Cell area						1dpt-EGFP	1dpt-MARCKSL1	2dpt-EGFP	2dpt-MARCKSL1		Table Analyzed	Cell spikiness index						1dpt-EGFP	1dpt-MARCKSL1	2dpt-EGFP	2dpt-MARCKSL1		Table Analyzed	Cell aspect ratio						shRNAsc-1dpt
Number of values	26	14	14	16	22		2678.92	1224.44	1089.01	747.493	923.7		742.227	2490.74	940.485	3733.1									1.079	1.063	1.042	1.06									2.374	2.281	4.27	2.228									1183.29
							1679.46	2905.97	937.38	896.797	827.091		514.922	1053.82	1257.99	965.835		Column B	1dpt-MARCKSL1						1.038	1.048	1.027	1.027		Column B	1dpt-MARCKSL1						2.417	1.947	8.559	1.29		Column B	1dpt-MARCKSL1						2701.36
Minimum	468	364	315.6	416.2	173.4		2730.12	363.969	845.13	897.797	181.803		1253.66	1059.1	1742.07	479.643		vs.	vs.						1.1	1.04	1.046	1.026		vs.	vs.						1.177	1.562	5.523	2.529		vs.	vs.						1783.4
25% Percentile	753.2	1144	694.7	561.2	685.4		2270.83	1668.83	1182.25	777.769	885.332		917.353	1574.02	3179.1	2673.9		Column A	1dpt-EGFP						1.046	1.04	1.046	1.047		Column A	1dpt-EGFP						3.296	2.717	3.611	1.501		Column A	1dpt-EGFP						2308.22
Median	1175	1901	956.8	897.3	831.5		1208.98	4171.12	792.15	1358.41	1396.13		863.907	2192.78	1086.56	1626.94									1.107	1.085	1.066	1.047									2.092	1.487	2.644	2.756									1449.97
75% Percentile	1789	3367	1089	1319	1068		1620.2	3061.73	1033.77	441.185	860.816		1880.12	1617.75	1286.2	1201.48		Unpaired t test							1.054	1.082	1.025	1.034		Unpaired t test							4.179	2.071	3.441	4.779		Unpaired t test							841.62
Maximum	2730	6903	1370	1911	1396		1975.4	6903.42	1370.47	825.176	726.402		2102.68	1077.16	953.688	1076.64		P value	<0.0001						1.048	1.022	1.075	1.077		P value	<0.0001						5.035	3.143	1.105	4.186		P value	0.0003						792.24
Range	2262	6539	1055	1495	1223		1033.34	769.097	736.54	911.339	836.007		851.021	1638.56	1061.74	1401.12		P value summary	****						1.041	1.036	1.08	1.085		P value summary	****						1.198	2.715	2.071	1.632		P value summary	***						1749.89
							773.001	2133.6	1090.64	1424.14	838.994		1313.87	3404.93	1237.08	3564.21		Significantly different (P < 0.05)?	Yes						1.037	1.038	1.062	1.221		Significantly different (P < 0.05)?	Yes						1.956	3.272	2.258	3.007		Significantly different (P < 0.05)?	Yes						1847.38
Mean	1352	2551	896.7	981.2	836.1		1657.68	903.883	315.56	1910.75	817.62		480.277	1305.95	1641.52	981.573		One- or two-tailed P value?	Two-tailed						1.069	1.024	1.051	1.057		One- or two-tailed P value?	Two-tailed						1.785	4.476	1.96	1.197		One- or two-tailed P value?	Two-tailed						2940.73
Std. Deviation	705	1900	281.9	466.9	336.5		1221.32	1418.82	1057.93	499.141	584.63		2478.81	2247.7	916.931	1037.34		t	df	t=9.294	df=779				1.043	1.079	1.038	1.021		t	df	t=8.306	df=779				1.063	1.881	2.117	2.45		t	df	t=3.635	df=779				3607.73
Std. Error of Mean	138.3	507.7	75.33	116.7	71.75		1141.12	5546.27	976.21	487.727	1283.83		529.287	1945.93	1723.59	859.365									1.046	1.042	1.057	1.035									1.693	2.627	2.971	3.13									1536.87
							2497.44	3098.87	569.28	1032.13	1393.01		1106.63	2377.3	798.314	987.277		How big is the difference?							1.024	1.044	1.027	1.053		How big is the difference?							4.193	2.449	3.654	2.803		How big is the difference?							2101.07
Note							902.704	1543.99	557.13	1202.49	1144.84		1232.96	1833.33	1272.89	1605.39		Mean of column A	1432						1.068	1.049	1.055	1.054		Mean of column A	1.075						1.729	3.455	4.69	2.285		Mean of column A	2.196						2634.29
Each value corresponds to a single endothelial cell							575.768			1870.27	173.395		807.081	1427.1	1419.07	1178.67		Mean of column B	2095						1.032	1.075	1.025	1.091		Mean of column B	1.104						1.421	3.403	5.178	1.734		Mean of column B	2.452						2686.81
							499.151			416.183	484.635		625.511	2160.77	996.149	1208.77		Difference between means (B - A) ± SEM	663.1 ± 71.35						1.086	1.049	1.025	1.081		Difference between means (B - A) ± SEM	0.02989 ± 0.003599						1.291	2.953	4.749	2.598		Difference between means (B - A) ± SEM	0.2568 ± 0.07064						2453.09
ANOVA summary							894.614				480.099		1237.19	725.749	1381.79	744.234		95% confidence interval	523.1 to 803.2						1.026	1.044	1.047	1.058		95% confidence interval	0.02282 to 0.03695						1.512	3.708	2.01	4.72		95% confidence interval	0.1181 to 0.3954						2110.34
F(4, 87)=10.07, p<0.0001							693.648				773.537		1968.43	2724.91	1175.5	846.268		R squared (eta squared)	0.09981						1.05	1.113	1.079	1.045		R squared (eta squared)	0.08135						1.774	1.985	3.411	4.33		R squared (eta squared)	0.01668						2478.52
							1067.38				752.521		859.788	2783.32	864.435	1015.69									1.029	1.032	1.073	1.06									2.142	1.671	1.032	4.861									707.872
							1607.14				1042.34		339.584	1318.31	695.118	3726.24		F test to compare variances							1.018	1.022	1.042	1.12		F test to compare variances							2.271	3.524	2.97	1.992		F test to compare variances							2440.86
							468.015				1269.15		3031.33	1528.39	1202.12	1820.13		F	DFn	Dfd	2.587	357	422		1.056	1.089	1.026	1.042		F	DFn	Dfd	2.365	357	422		1.329	1.952	9.582	3.621		F	DFn	Dfd	1.395	357	422		1931.12
							2202.93				718.97		2288.15	1173.07	922.634	2527.71		P value	<0.0001						1.066	1.036	1.057	1.047		P value	<0.0001						1.404	2.361	4.104	3.292		P value	0.001						1356.65
							1727.34						3190.4	1861.96	1175.61	718.567		P value summary	****						1.07	1.067	1.092	1.028		P value summary	****						1.055	3.184	4.194	1.922		P value summary	**						964.964
							567.192						604.492	2546.41	1643	548.933		Significantly different (P < 0.05)?	Yes						1.074	1.133	1.067	1.026		Significantly different (P < 0.05)?	Yes						1.949	1.669	2.912	1.843		Significantly different (P < 0.05)?	Yes						1519.71
							543.582						1470.51	908.058	1424.14	1254.4									1.059	1.021	1.052	1.072									2.066	2.616	2.323	3.232									1546.9
							912.756						1783.8	1333.2	1239.4	1257.68		Data analyzed							1.024	1.03	1.056	1.049		Data analyzed							1.367	2.091	3.709	4.232		Data analyzed							1411.26
													1769.75	635.651	1971.7	1718.73		Sample size	column A	423					1.069	1.046	1.088	1.05		Sample size	column A	423					1.917	1.697	3.85	5.73		Sample size	column A	423					1415.96
Figure 4d (pool data from independent experiments)													1376.51	1522.48	1481.07	1555.43		Sample size	column B	358					1.048	1.074	1.05	1.054		Sample size	column B	358					1.607	1.264	6.986	2.339		Sample size	column B	358					1108.19
	lynEGFP>WT	Marcksl1b-EGFP>WT	marcksl1a-/-; marcksl1b-/- >WT	marcksl1b-/-	marcksl1a-/-; marcksl1b-/-		lynEGFP>WT	Marcksl1b-EGFP>WT	marcksl1a-/-; marcksl1b-/- >WT	marcksl1b-/-	marcksl1a-/-; marcksl1b-/-		1599.27	2394.1	676.423	1124.91									1.034	1.052	1.032	1.038									1.876	1.927	8.152	2.737									2410.94
Number of values	26	14	14	16	22		4.00256	3.88152	4.15	1.626	2.6894		843.838	971.75	926.648	1898.71		Table Analyzed	Cell area						1.047	1.048	1.02	1.036		Table Analyzed	Cell spikiness index						1.578	4.338	7.126	3.016		Table Analyzed	Cell aspect ratio						2738.25
							3.17439	3.28269	3.73	3.496	2.26213		1439.25	1142.12	1415.16	2817.97									1.038	1.023	1.029	1.062									1.752	2.227	6.897	2.257									3330.88
Minimum	1.114	1.574	1.76	1.371	1.174		1.56242	2.19079	4.25	1.985	1.1737		1525.12	1589.02	1117.51	1622.93		Column D	2dpt-MARCKSL1						1.042	1.046	1.034	1.043		Column D	2dpt-MARCKSL1						2.347	1.701	2.181	2.84		Column D	2dpt-MARCKSL1						3196.77
25% Percentile	1.426	2.736	2.198	1.688	1.923		1.16459	3.33815	2.64	1.613	2.35272		673.359	1396.89	1323.59	1152.69		vs.	vs.						1.026	1.051	1.04	1.094		vs.	vs.						1.96	1.985	2.327	1.725		vs.	vs.						1359.05
Median	1.96	3.174	2.665	2.359	2.307		1.19728	3.22714	2.2	2.759	2.67405		1547.93	1179.41	1052.98	2227		Column C	2dpt-EGFP						1.026	1.049	1.081	1.03		Column C	2dpt-EGFP						4.164	1.504	3.689	4.666		Column C	2dpt-EGFP						1836.82
75% Percentile	2.803	3.474	3.595	2.674	2.699		1.91215	4.0118	3.55	1.371	2.42433		851.443	3468.94	1269.19	4596.38									1.042	1.053	1.031	1.039									2.23	4.072	8.819	5.007									1062.03
Maximum	5.04	5.098	4.25	3.496	3.837		1.56232	5.09822	3.14	2.677	1.94042		508.479	2886.84	1592.4	1440.51		Unpaired t test							1.041	1.058	1.184	1.039		Unpaired t test							3.125	2.911	3.165	3.86		Unpaired t test							1222.95
Range	3.926	3.524	2.49	2.125	2.663		2.12892	3.12006	3.14	2.319	2.15635		802.116	1839.99	1306.37	4609.37		P value	<0.0001						1.082	1.042	1.116	1.034		P value	0.0233						1.974	1.6	2.456	3.67		P value	<0.0001						3320.9
							3.6415	2.88842	2.21	1.55	2.06238		1057.83	3867.35	3306.7	1181.52		P value summary	****						1.11	1.068	1.21	1.07		P value summary	*						2.154	2.097	2.619	5.323		P value summary	****						2324.73
Mean	2.228	3.158	2.878	2.286	2.309		1.1139	1.57407	2.19	2.939	2.52913		1358.02	2632.91	3619.45	1655.14		Significantly different (P < 0.05)?	Yes						1.112	1.093	1.086	1.051		Significantly different (P < 0.05)?	Yes						2.123	2.192	1.407	4.487		Significantly different (P < 0.05)?	Yes						1556.44
Std. Deviation	1.133	0.8519	0.7954	0.5858	0.5886		1.53278	2.93216	2.69	1.875	1.95742		1766.68	1444.74	1606.24	1737.74		One- or two-tailed P value?	Two-tailed						1.06	1.055	1.034	1.027		One- or two-tailed P value?	Two-tailed						1.506	1.808	4.399	4.151		One- or two-tailed P value?	Two-tailed						785.137
Std. Error of Mean	0.2222	0.2277	0.2126	0.1464	0.1255		1.53388	2.27914	1.76	2.139	3.83717		881.335	1250.6	1060.9	2388.18		t	df	t=8.519	df=658				1.028	1.05	1.151	1.109		t	df	t=2.275	df=658				3.343	1.646	1.65	3.272		t	df	t=3.979	df=658				2031.7
							1.13415	3.0888	2.14	2.596	2.64446		1716.83	879.962	872.463	1501.46									1.047	1.024	1.034	1.046									3.853	2.556	2.81	4.536									1250.2
Note							1.755	3.29572	2.5	2.398	2.72584		1297.5	897.39	816.27	1693.06		How big is the difference?							1.025	1.065	1.026	1.085		How big is the difference?							3.341	2.942	3.573	3.095		How big is the difference?							1349.17
Each value corresponds to a single endothelial cell							2.523			2.568	1.49979		943.759	1532.41	691.633	4504.48		Mean of column C	1297						1.015	1.049	1.056	1.071		Mean of column C	1.058						3.834	2.82	3.468	1.781		Mean of column C	3.665						1161.64
							2.007			2.663	1.68389		1260.21	2259	3034.92	961.716		Mean of column D	1786						1.056	1.054	1.096	1.046		Mean of column D	1.065						1.265	1.788	2.7	3.087		Mean of column D	3.195						1526.02
ANOVA summary							2.167				1.56542		2278.54	5317.8	823.558	1642.79		Difference between means (D - C) ± SEM	488.7 ± 57.36						1.047	1.04	1.033	1.067		Difference between means (D - C) ± SEM	0.006672 ± 0.002933						2.661	1.332	5.338	2.262		Difference between means (D - C) ± SEM	-0.4698 ± 0.1181						3068.33
F(4, 87)=4.026, p=0.0048							1.502				2.81501		699.977	4937.02	3110.13	2037.93		95% confidence interval	376.0 to 601.3						1.139	1.077	1.124	1.043		95% confidence interval	0.0009122 to 0.01243						1.275	2.657	3.245	6.392		95% confidence interval	-0.7016 to -0.2379						2591.22
							2.063				1.86976		1692.96	1898.82	1238.98	1563.99		R squared (eta squared)	0.09933						1.032	1.059	1.046	1.045		R squared (eta squared)	0.007801						1.965	2.706	5.29	4.25		R squared (eta squared)	0.02349						2239.91
							2.734				2.20401		1437.98	1399.64	1790.77	1367.84									1.042	1.048	1.064	1.045									3.08	1.443	2.315	4.859									1396.12
							1.173				2.85556		993.086	830.529	844.894	1697.61		F test to compare variances							1.073	1.021	1.06	1.067		F test to compare variances							1.181	6.776	2.883	3.001		F test to compare variances							2021.06
							5.04				2.87443		774.231	2157.6	1372.49	2532.57		F	DFn	Dfd	2.994	297	361		1.034	1.049	1.03	1.061		F	DFn	Dfd	1.341	297	361		1.172	3.06	9.789	3.642		F	DFn	Dfd	2.058	361	297		3418.98
							4.979						1250.07	1435.97	652.129	1638.77		P value	<0.0001						1.053	1.049	1.056	1.07		P value	0.0079						3.683	1.405	1.808	4.337		P value	<0.0001						2279.15
							3.011						1461.11	2244.53	1096.7	1037.34		P value summary	****						1.045	1.021	1.034	1.03		P value summary	**						3.207	3.154	4.69	3.765		P value summary	****						1522.16
							1.19						1792.46	2304.84	1609.2	1401.96		Significantly different (P < 0.05)?	Yes						1.038	1.02	1.029	1.034		Significantly different (P < 0.05)?	Yes						3.506	3.353	3.776	5.214		Significantly different (P < 0.05)?	Yes						1340.94
							2.133						914.29	1775.03	1311.65	1327.6									1.046	1.073	1.044	1.035									2.582	2.993	4.738	4.77									3087.21
													1419.49	1029.63	1363.3	1297.18		Data analyzed							1.054	1.108	1.035	1.021		Data analyzed							1.551	2.606	4.823	5.009		Data analyzed							2572.81
Figure 4e (pool data from independent experiments)													1433.96	1483.29	1378.09	1381.36		Sample size	column C	362					1.075	1.062	1.032	1.039		Sample size	column C	362					2.99	1.584	4.88	2.442		Sample size	column C	362					1790.34
Table Analyzed	vessels diameter						ISV-wt	ISV-mut					1010.73	4012.91	2002.76	1293.91		Sample size	column D	298					1.065	1.048	1.034	1.036		Sample size	column D	298					2.517	1.677	6.808	5.41		Sample size	column D	298					1753.06
							11.81	11.16					683.077	1666.76	1022.56	1358.02									1.062	1.039	1.038	1.028									2.457	3.333	3.221	3.363									1163.78
Column B	ISV-mut						11.7	9.31					1054.88	1952.16	865.703	1649.12		Note							1.032	1.08	1.034	1.037		Note							1.415	1.91	3.645	2.743		Note							1980.49
vs.	vs.						10.51	9.1					910.065	2791.14	1394.99	2269.25		Each value corresponds to a single HUVEC cell							1.074	1.154	1.114	1.043		Each value corresponds to a single HUVEC cell							1.406	1.837	2.28	4.003		Each value corresponds to a single HUVEC cell							1380.26
Column A	ISV-wt						9.65	9					2789.66	2125.6	1517.41	1097.13									1.051	1.049	1.038	1.028									2.173	2.472	3.34	4.476									2164.41
							9.43	7.15					1041.78	1215.64	1376.08	444.47									1.085	1.031	1.057	1.071									1.791	1.949	3.111	2.889									1287.41
Unpaired t test							9.97	7.37					1036.71	2301.2	1356.22	1561.98									1.069	1.092	1.068	1.07									1.539	2.966	2.276	2.811									3283.14
P value	<0.0001						9.86	7.8					897.601	1902.52	898.235	1075.05									1.032	1.085	1.066	1.046									6.991	2.96	4.307	4.62									1273.81
P value summary	****						9.75	8.34					1199.9	4435.4	974.285	2331.99									1.092	1.171	1.05	1.128									1.938	4.305	3.271	2.474									1822.48
Significantly different (P < 0.01)?	Yes						10.4	8.12					1296.97	2230.83	643.784	1470.72									1.065	1.065	1.039	1.047									2.238	1.572	5.042	3.346									1538.4
One- or two-tailed P value?	Two-tailed						11.26	8.23					1827.95	1325.25	2517.89	4595.11									1.056	1.045	1.059	1.088									3.647	1.257	5.501	2.038									856.672
t	df	t=4.307	df=259				9.96	8.56					1364.36	2566.53	1239.19	1067.87									1.136	1.132	1.058	1.056									1.424	2.767	3.8	2.023									2178.89
							9	7.91					1569.16	2396.42	1245.21	844.049									1.061	1.176	1.029	1.039									2.711	2.246	10.975	4.571									1877.78
How big is the difference?							8.89	7.92					2276.43	1912.39	1501.67	1105.58									1.026	1.181	1.064	1.037									3.396	2.901	3.823	3.853									839.904
Mean of column A	9.387						9.43	7.59					629.736	2345.03	2339.7	1941.28									1.075	1.106	1.032	1.039									2.033	2.664	3.998	5.491									1392.61
Mean of column B	8.379						10.19	9.21					704.308	2861.41	966.046	1004.92									1.078	1.215	1.03	1.037									2.77	1.752	5.873	2.39									1516.19
Difference between means (B - A) ± SEM	-1.007 ± 0.2339						9.64	8.88					556.327	2277.43	1618.07	1848.23									1.1	1.114	1.044	1.028									1.926	3.655	4.492	3.238									1591.48
99% confidence interval	-1.614 to -0.4004						10.4	8.02					1013.52	2152.03	1307.32	1881.82									1.066	1.187	1.027	1.059									2.04	3.545	4.124	3.402									2741.36
R squared (eta squared)	0.06683						10.4	7.26					1076.87	2213.53	849.859	1372.28									1.054	1.22	1.027	1.041									2.247	2.121	4.255	3.423									1423.98
							11.59	10.5					1048.3	1515.98	1458.68	729.974									1.099	1.148	1.028	1.052									1.511	1.452	6.579	6.42									1821
F test to compare variances							11.6	9.32					4046.41	2215.22	1657.05	2249.5									1.07	1.076	1.024	1.065									3.216	4.041	4.627	3.016									1704.58
F	DFn	Dfd	1.087	134	125		12.46	9.31					1303.55	1439.04	1649.33	2907.22									1.171	1.131	1.035	1.064									1.789	1.759	4.006	2.259									2617.81
P value	0.6391						12.35	7.69					2798.45	1638.09	1203.07	1703.63									1.102	1.115	1.051	1.06									1.49	5.653	2.394	1.929									1200.4
P value summary	ns						13.97	8.88					830.477	1064.96	1597.58	2451.24									1.172	1.251	1.066	1.065									1.433	1.129	1.547	1.982									2881.21
Significantly different (P < 0.01)?	No						14.41	8.35					962.508	2176.43	1878.33	1751.79									1.035	1.178	1.075	1.139									3.764	3.004	4.587	1.94									1115.06
							12.35	8.88					1847.04	3464.9	1091.21	2373.92									1.169	1.066	1.03	1.043									1.37	2.135	3.671	2.727									2595.52
Data analyzed							12.46	8.67					1287.89	1875.56	764.408	3023.83									1.067	1.094	1.033	1.076									1.466	2.321	2.109	1.88									882.259
Sample size	column A	135					11.91	8.02					3225.44	1933.86	731.876	1358.34									1.073	1.197	1.073	1.029									1.716	2.539	1.769	4.018									1855.07
Sample size	column B	126					11.81	6.82					1406.48	3053.25	672.62	1671.3									1.087	1.051	1.071	1.049									1.708	2.787	4.713	2.303									903.569
							11.92	7.25					3055.52	2563.04	1522.06	945.133									1.065	1.114	1.033	1.028									2.246	2.57	4.651	6.613									2380.1
							9.43	7.58					1722.88	1480.47	1405.55	2500.88									1.097	1.268	1.068	1.039									1.353	1.97	2.348	4.084									2884.09
Boxes represent data from single cell (9 measurements were taken per cell)							8.99	8.89					672.594	732.113	1586.28	1288.84									1.083	1.101	1.028	1.02									1.879	3.615	4.063	4.662									1575.37
							9.32	8.78					581.677	6812.92	1623.88	1096.28									1.134	1.23	1.058	1.032									2.037	3.984	1.939	1.942									1365.97
							7.69	8.67					801.72	2090.05	1482.76	1243.63									1.094	1.103	1.032	1.017									1.547	8.49	5.896	2.252									1121.21
							8.23	8.34					1058.31	8304.16	580.832	1028.37									1.069	1.097	1.03	1.037									3.192	2.991	5.209	4.416									1115
							8.78	7.05					582.205	6426.83	892.003	2780.79									1.098	1.099	1.023	1.061									1.846	1.994	3.853	2.108									1585.88
							8.02	6.83					548.22	1780.6	1448.65	1906.43									1.111	1.215	1.054	1.031									2.546	1.814	2.655	3.224									2237.77
							13.55	10.65					1480.76	2209.73	905.84	1261.59									1.021	1.103	1.042	1.023									2.614	6.374	1.894	5.194									1492.09
							13.33	12.13					1147.09	1667.13	1391.82	771.168									1.056	1.066	1.058	1.042									4.132	3.988	3.135	1.881									1508.56
							13	12.88					867.26	7722.38	1143.81	1224.19									1.092	1.091	1.119	1.068									1.325	3.966	3.37	1.675									2331.94
							12.35	11.6					867.604	1899.4	543.652	1890.58									1.073	1.209	1.051	1.087									2.457	2.621	3.732	2.505									2477.83
							12.46	10.08					1196.1	1056.67	868.449	3018.34									1.097	1.101	1.046	1.062									1.391	3.579	3.212	1.409									1545.27
							12.35	9.97					830.503	2406.32	1348.2	2394.1									1.051	1.091	1.214	1.029									1.416	2.205	2.924	3.614									3008.89
							12.02	11.59					1382.39	2486.25	748.881	1264.01									1.077	1.103	1.042	1.03									1.396	1.208	3.656	6.791									925.037
							11.05	11.38					1486.96	1113.47	1281.65	3491.96									1.049	1.085	1.069	1.051									1.201	2.569	2.123	2.175									1254.69
							9.43	9.31					1314.87	1496.05	1618.39	2910.92									1.117	1.182	1.042	1.074									2.151	1.523	4.885	1.431									1748.25
							8.37	7.91					531.69	1376.37	1058.57	1621.66									1.098	1.155	1.056	1.074									1.662	1.653	2.143	1.577									1937.11
							7.58	7.91					1156.2	2808.94	962.244	1418.33									1.059	1.125	1.052	1.041									1.73	2.328	4.314	4.448									1200.43
							8.02	8.56					670.085	1325.04	2059.26	1407.03									1.079	1.164	1.035	1.065									1.242	1.502	4.928	1.551									2084.61
							7.69	7.8					737.025	1976.72	2317.31	1272.46									1.07	1.116	1.053	1.109									1.983	1.811	3.607	2.524									1476.88
							8.34	6.83					833.487	1460.27	1553.32	1156.07									1.071	1.132	1.044	1.092									1.639	2.356	4.047	1.872									1700.43
							8.88	6.5					1663.46	3057.63	1031.64	1019.7									1.066	1.13	1.027	1.042									1.742	3.375	5.66	4.832									1919.29
							7.47	5.96					1168.63	2115.06	1413.47	458.307									1.054	1.19	1.103	1.029									2.036	2.048	1.257	1.464									2024.28
							6.07	5.1					1313.97	1431.77	968.793	989.389									1.078	1.277	1.04	1.034									2.35	1.666	2.347	4.997									1421.4
							6.5	4.66					1487.76	1935.02	855.774	1502.3									1.088	1.077	1.052	1.043									3.552	1.165	5.395	4.32									1777.62
							11.92	10.94					871.697	1763.14	838.768	2444.69									1.087	1.205	1.033	1.172									1.529	1.342	5.402	2.729									2620.85
							12.35	11.16					1429.45	2264.05	1167.79	3285.68									1.054	1.061	1.025	1.149									1.173	2.377	2.908	2.628									2199.64
							12.13	14.3					592.134	2023.75	1667.29	2953.38									1.047	1.125	1.063	1.039									1.38	3.148	3.345	4.162									821.604
							12.03	13.54					998.394	1505.45	1341.44	1476.74									1.078	1.145	1.05	1.048									2.691	1.494	3.316	3.248									2085.67
							12.24	11.16					1525.15	2100.99	2344.35	1202.65									1.051	1.234	1.04	1.057									1.592	1.903	2.978	3.054									1486.86
							11.37	8.99					1596.02	1901.12	927.282	1004.28									1.157	1.076	1.03	1.073									1.142	1.954	7.072	1.552									1638.72
							11.71	10.94					533.459	1840.94	1402.59	2142.6									1.131	1.12	1.07	1.044									1.199	3.156	3.455	2.325									2048.23
							9.75	11.16					1300.19	1991.51	2517.99	719.834									1.089	1.132	1.025	1.048									2.219	2.496	6.566	4.197									1048.33
							8.99	9.53					1605.47	1073.52	963.934	1816.22									1.101	1.206	1.016	1.083									1.293	1.279	4.623	2.571									1372.23
							8.89	8.35					1368.56	1314.08	867.076	1587.76									1.067	1.129	1.052	1.071									1.882	2.43	4.986	2.565									2000.91
							8.45	8.67					1038.93	1656.02	1049.38	893.059									1.072	1.138	1.054	1.054									2.103	3.524	3.437	1.485									2042.26
							7.91	9.1					1312.97	2870.15	772.436	1003.86									1.071	1.323	1.02	1.034									1.602	1.971	7.045	2.547									1777.48
							7.15	9.21					1816.22	2430.43	1138.11	2676.96									1.147	1.275	1.047	1.032									2.185	2.477	2.962	3.92									2785.78
							6.94	7.69					943.733	1799.22	806.13	1154.16									1.091	1.038	1.124	1.042									2.019	1.982	5.352	2.762									4142.03
							7.48	7.15					1241.49	1129.37	894.221	1929.77									1.051	1.071	1.072	1.046									2.532	1.328	1.136	3.186									2823.09
							5.52	7.26					911.57	2282.34	1090.47	2902.26									1.071	1.029	1.054	1.05									1.676	2.556	3.123	1.768									3499.04
							7.15	5.74					1438.11	2574.29	491.473	750.994									1.17	1.076	1.048	1.041									2.869	3.896	2.615	5.409									1581.07
							9.75	6.39					1099.5	2387.94	1753.27	1160.61									1.083	1.053	1.044	1.032									1.564	1.668	3.56	2.167									971.169
							8.34	6.29					1205.76	1016.19	885.243	2330.62									1.079	1.048	1.025	1.06									2.29	1.866	8.706	5.112									1498.74
							7.05	7.04					1693.67	1582.37	1678.91	994.671									1.068	1.042	1.072	1.096									1.58	1.921	4.138	2.379									1844.16
							8.13	7.8					1610.25	1230.4	1845.59	1156.91									1.174	1.042	1.071	1.029									1.3	2.54	2.022	5.548									2277.14
							9.86	8.23					902.354	580.436	2094.86	953.16									1.084	1.105	1.062	1.073									1.819	1.349	2.125	1.52									2926.74
							8.67	8.24					1310.07	1028.34	3039.04	806.764									1.128	1.071	1.027	1.02									2.261	1.954	6.565	3.333									2874.22
							7.91	8.34					1097.42	1592.8	1225.14	980.517									1.046	1.134	1.075	1.035									1.906	5.376	3.617	3.1									2539.15
							7.59	8.02					785.163	1579.94	704.308	1224.93									1.05	1.151	1.026	1.078									1.191	1.619	3.397	1.538									1232.12
							7.36	8.56					378.428	2006.21	1592.72	2628.69									1.04	1.071	1.019	1.05									2.287	2.2	7.051	3.935									2181.42
							5.74	7.15					2403.34	1744.74	923.057	1891.22									1.104	1.056	1.034	1.055									1.557	2.561	3.038	4.069									759.972
							9.54	10.07					2145.22	1769.62	1270.88	1228.31									1.046	1.098	1.079	1.036									1.466	3.383	3.53	3.283									2876.43
							9.21	10.4					2443.48	783.975	1067.02	2134.47									1.041	1.084	1.026	1.037									1.454	2.518	3.334	5.069									1802.54
							10.29	10.07					1528.34	1212.29	1096.28	2293.12									1.063	1.123	1.037	1.031									1.252	1.204	3.344	4.935									1525.88
							11.06	9.87					1389.81	3323.2	1270.46	2332.94									1.06	1.086	1.021	1.058									1.535	1.295	9.212	3.524									2339.38
							10.18	10.72					1637.53	702.829	2072.68	2047.65									1.136	1.117	1.031	1.076									1.587	1.451	4.434	2.135									1937.35
							8.78	9.32					1632.72	2124.46	870.773	1943.18									1.051	1.098	1.054	1.14									2.233	1.827	1.99	1.448									1204.41
							9.54	8.88					737.421	993.746	1179.3	1227.26									1.058	1.067	1.064	1.018									4.526	1.724	3.203	3.775									1567.4
							10.73	10.08					2258.45	1194.59	1214.69	1476.95									1.083	1.067	1.054	1.028									2.67	1.746	4.294	4.502									1434.78
							10.94	11.38					2929.19	1498.69	935.838	1638.98									1.037	1.079	1.062	1.062									3.142	1.686	1.277	2.083									1352.24
							8.12	6.17					2216.14	1158.31	799.793	1631.48									1.065	1.085	1.027	1.035									1.985	2.039	4.404	3.67									1339.04
							8.13	5.52					901.272	1674.92	1001.01	1393.4									1.08	1.102	1.038	1.058									1.206	1.384	2.291	5.321									3846.78
							8.66	5.53					1637.45	3008.91	950.519	1371.01									1.042	1.195	1.025	1.044									2.038	1.488	2.139	3.952									1355.62
							7.58	4.76					777.136	2890.72	1131.03	2065.92									1.044	1.056	1.041	1.072									2.467	2.164	2.924	3.441									1885.22
							7.04	5.85					757.358	2315.62	2631.01	1991.24									1.077	1.08	1.058	1.214									1.381	2.978	3.537	2.456									2103.18
							8.12	6.06					2050.89	916.614	1236.23	1770.49									1.067	1.082	1.072	1.044									1.505	1.461	2.9	4.545									1286.49
							8.67	5.52					1376.03	808.559	1131.45	1417.59									1.031	1.047	1.03	1.058									2.274	2.819	6.362	3.86									2248.76
							8.35	7.15					1021.84	773.967	1148.78	1268.24									1.044	1.055	1.015	1.063									2.085	1.948	3.393	3.8									2087.12
							8.02	6.39					1283.79	943.02	1232.64	1031.53									1.034	1.075	1.061	1.015									2.929	2.04	4.208	4.934									1818.23
							7.15	6.83					984.61	1201.14	2614.85	1375.13									1.03	1.076	1.036	1.036									2.96	2.159	6.532	4.131									904.599
							7.04	6.39					1238.45	1571.81	939.112	1255.04									1.028	1.273	1.025	1.03									3.577	3.179	5.061	6.723									1848.75
							7.8	7.05					2635.16	3009.12	990.974	1435.34									1.05	1.125	1.225	1.076									2.138	2.16	5.352	3.699									2162.88
							8.01	4.55					2340.99	2967.22	904.467	1869.77									1.076	1.076	1.057	1.067									1.229	1.189	5.086	5.453									3794.1
							6.28	5.09					2327.39	1244.79	1222.29	1455.2									1.05	1.103	1.08	1.054									1.276	2.152	2.911	2.503									2151.4
							5.85	5.63					1054.38	4157.14	1031.64	2240.62									1.03	1.297	1.071	1.072									3.03	1.879	3.678	2.891									2067.77
							7.15	5.74					1933.78	1981.21	844.472	1971.38									1.067	1.082	1.018	1.047									1.98	1.772	6.588	3.407									1873.05
							6.93	5.64					3674.17	2334.97	853.767	2305.37									1.033	1.03	1.088	1.063									2.646	1.523	1.211	3.974									956.54
							6.94	5.85					2386.57	704.941	1938.54	1179.09									1.093	1.041	1.064	1.089									1.982	2.442	6.391	2.394									3056.1
							8.02	9.42					1556.12	1260.61	997.1	768.211									1.075	1.167	1.034	1.05									2.097	3.099	4.372	2.749									2429.98
							8.56	9.1					1951.08	2031.54	1549.73	2097.71									1.056	1.13	1.028	1.054									1.747	1.743	4.133	2.651									2124.8
							8.44	8.77					1237.45	2648.57	1826.05	1585.96									1.029	1.082	1.035	1.061									2.498	2.017	3.934	3.445									1638.38
							8.78	8.34					1600.3	1962.64	1539.38	1466.29									1.045	1.077	1.069	1.04									3.223	4.133	2.572	3.378									1452.34
							8.77	8.45					1640.38	1566.55	1196.2	1649.97									1.047	1.103	1.036	1.052									2.535	3.187	3.754	3.435									1800.35
							8.34	8.23					1852.74	1268.69	1108.96	1469.98									1.04	1.047	1.021	1.09									1.56	3.612	2.856	1.337									1148.91
							8.45	8.99					862.666	1360.74	1189.44	1799.74									1.038	1.128	1.059	1.097									1.396	1.324	3.142	1.889									1593.43
							7.15	8.46					2095.23	1337.05	896.017	1421.29									1.047	1.159	1.093	1.052									4.329	2.185	3.081	2.581									1312.36
							6.83	7.48					1051.1	2293.75	1018.12	1046.74									1.032	1.038	1.121	1.036									2.472	5.316	1.955	1.8									1097.89
							9.97	9.64					3112.21	1791.16	957.491	1415.9									1.079	1.073	1.034	1.043									1.741	3.05	3.06	4.878									2341.02
							9.97	8.89					2025.6	2188.63	1324.64	1711.23									1.028	1.163	1.056	1.064									2.036	1.753	3.11	2.61									2339.59
							9.86	8.34					5721.23	1553	1169.9	952.949									1.04	1.133	1.078	1.117									2.214	2.479	2.635	1.481									1375.4
							8.99	8.77					2002.07	1889	1965.68	5175.73									1.06	1.34	1.102	1.062									1.927	2.171	3.084	1.687									1803.49
							9.32	8.88					2179.91	848.935	2390.19	1606.03									1.06	1.041	1.052	1.04									1.515	4.327	5.082	2.552									2642.03
							9.31	8.99					1876.53	8698.09	1340.17	1727.6									1.112	1.08	1.097	1.04									1.126	2.496	1.777	4.536									1989.32
							8.67	8.89					2672.21	7039.93	2189.08	6268.1									1.086	1.059	1.034	1.119									2.745	3.272	2.081	2.81									1530.95
							7.8	8.56					1070.33	573.465	1401.64	1441.89									1.066	1.184	1.04	1.031									1.27	2.313	3.722	3.485									1856.68
							7.69	8.56					933.329	1213.37	1841.99	1486.36									1.098	1.114	1.028	1.042									2.918	2.907	3.192	5.447									1429.82
							10.83						1026.83	3119.37	1434.18	2415.75									1.082	1.155	1.047	1.035									1.165	1.727	3.323	5.822									2007.27
							12.57						1184.08	3005.98	1639.93	1457.41									1.109	1.121	1.077	1.052									2.878	1.815	2.01	2.562									1768.16
							10.94						984.821	2274.93	1122.27	1575.61									1.056	1.084	1.031	1.107									3.116	2.159	5.966	2.175									2411.31
							8.24						1401.33	2112.47	1234.23	915.452									1.065	1.121	1.047	1.045									1.285	1.246	3.567	2.878									2770.2
							8.56						651.601	1226.17	1183.42	1045.37									1.095	1.044	1.026	1.029									1.309	1.686	4.246	3.674									1422.82
							9.2						1177.93	1620.21	1467.55	2043.1									1.046	1.1	1.045	1.038									1.649	1.607	2.971	2.388									1183.03
							8.12						2476.88	1595.97	641.989	1024.35									1.036	1.137	1.032	1.038									1.205	1.288	2.036	4.147									1312.29
							8.77						1725.83	1208.98	785.322	2020.18									1.053	1.234	1.034	1.113									1.963	1.811	2.785	3.039									1402.73
							8.56						1031.27	1977.86	811.517	1617.44									1.064	1.073	1.074	1.079									1.282	1.893	1.186	1.431									1492.45
													1091.9	1912.18	1389.07	1857.1									1.122	1.087	1.115	1.067									2.2	1.307	1.386	3.276									1992.4
													798.736	1986.04	1456.57	2571.65									1.056	1.024	1.04	1.047									3.277	3.246	4.512	4.556									1341.07
													2022.56	2071.94	1025.72	1617.44									1.08	1.04	1.069	1.064									2.958	1.109	2.78	3.657									1479.88
													1828.87	943.046	1519.63	2160.24									1.093	1.084	1.084	1.062									2.561	1.953	2.905	2.42									2364.49
													1232.09	3201.12	1315.98	1112.65									1.064	1.115	1.059	1.057									1.628	2.261	3.134	1.949									1880.84
													1282.5	958.177	2709.28	2332.62									1.076	1.145	1.222	1.05									1.587	1.718	3.544	3.629									1691.08
													1668.27	1432.17	1180.15	1137.16									1.034	1.06	1.033	1.061									2.892	2.203	6.202	3.206									1592.16
													2788.37	2333.73	2103.73	1824.78									1.098	1.116	1.053	1.024									1.722	2.529	3.059	4.256									1719.73
													1122.95	1469.4	2701.78	1337.63									1.079	1.118	1.046	1.034									2.682	3.225	4.092	3.387									1253.93
													3047.15	3621.96	2532.68	5310.4									1.106	1.079	1.039	1.09									2.294	1.031	9.936	4.057									1234.31
													1291.79	3598.12	1279.75	6117.69									1.189	1.039	1.085	1.052									1.382	2.228	2.772	4.914									1703.18
													3776.36	1598	1507.69	4056.42									1.116	1.042	1.048	1.065									2.655	2.879	3.301	3.961									1227.05
													1064.81	1031.3	968.581	1187.54									1.059	1.086	1.049	1.039									3.466	1.592	5.739	3.566									2343.87
													1462.17	1339.27	1653.45	1409.78									1.074	1.025	1.08	1.031									2.532	2.515	2.37	2.973									1011.15
													434.409	2203.05	1841.68	1482.34									1.073	1.053	1.05	1.035									2.534	2.338	3.796	3.452									1477.32
													3846.28	1178.78	1311.65	2185.17									1.068	1.05	1.03	1.052									1.264	1.62	2.747	4.272									1634.26
													1781.92	2025.86	857.358	2167.11									1.032	1.069	1.022	1.102									1.776	2.555	4.617	2.628									1909.67
													1067.23	2500.99	978.827	1117.09									1.077	1.117	1.055	1.035									1.568	4.14	2.352	4.606									1903.28
													621.894	1303.84	1137.69	1586.17									1.083	1.125	1.044	1.03									1.169	1.196	2.317	2.887									1285.54
													2742.74	1146.11	1360.34	1813.48									1.104	1.082	1.027	1.049									2.076	4.699	3.191	3.191									1784.09
													1281.71	1408.56	1152.79	2058.42									1.097	1.041	1.111	1.119									1.814	2.442	2.872	3.569									2255.89
													956.144	2156.33	3373.13	1772.07									1.079	1.052	1.028	1.08									1.968	1.327	2.333	3.314									1705.79
													1208.01	1726.49	1221.55	2578.73									1.177	1.08	1.069	1.065									2.129	3.75	3.813	1.846									2456.7
													732.773	2098.72	1369.96	2083.03									1.041	1.08	1.041	1.038									2.624	2.171	3.744	2.867									1710.84
													2409.04	1597.37	2238.62	2183.27									1.09	1.133	1.034	1.079									2.195	2.15	3.773	1.801									1974.87
													3152.77	1607.35	1511.49	1500.3									1.035	1.062	1.032	1.101									3.689	1.489	3.453	2.897									2370.83
													928.787	1238.16	928.233	1218.81									1.023	1.107	1.024	1.03									2.405	1.528	5.514	4.026									1380.94
													1154.19	1389.71	1314.61	3571.08									1.06	1.084	1.044	1.065									1.842	1.907	4.042	5.109									1335.34
													1256.73	1537.16	1411.99	3476.75									1.107	1.072	1.07	1.055									1.391	2.442	2.987	3.047									881.493
													1069.45	2008.78	1315.45	3225.05									1.106	1.071	1.035	1.05									1.027	2.781	2.837	1.425									1811.49
													757.305	3503.58	1034.6	4941.35									1.07	1.049	1.049	1.051									2.084	2.491	2.854	3.931
													952.764	1710.49	924.113	1323.59									1.116	1.222	1.023	1.125									1.193	1.642	3.465	1.517
													888.861	2700.62	1206.03	1692.22									1.063	1.164	1.031	1.058									2.34	2.092	8.246	1.672
													711.173	1567.05	1207.4	1987.55									1.133	1.071	1.051	1.219									2.555	2.611	2.655	2.265
													992.453	4905.33	1344.92	1540.96									1.039	1.195	1.059	1.063									4.804	2.101	1.899	2.768
													2388.47	1733.73	1160.29	2992.88									1.06	1.086	1.064	1.127									4.388	2.872	2.885	2.008
													1337.19	1443.58	1189.76	2644.64									1.086	1.122	1.168	1.174									2.795	1.222	1.748	1.351
													3146.46	3120.48	1830.69	2826.1									1.111	1.161	1.139	1.033									1.841	1.603	2.553	5.417
													1397.02	9072.24	1132.93	2785.01									1.134	1.16	1.098	1.129									1.377	1.536	2.811	2.229
													1503.7	2194.57	1086.99	1649.23									1.097	1.067	1.081	1.086									2.916	2.245	2.234	2.793
													1342.94	2441.94	1250.92	2755.76									1.032	1.107	1.04	1.241									2.481	1.689	3.535	3.132
													2758.45	1617.65	2390.82	956.857									1.044	1.08	1.06	1.037									1.373	1.548	4.208	2.481
													1453.16	1392.35	1062.9	1131.35									1.047	1.04	1.055	1.054									2.027	1.624	4.757	2.889
													3408.15	734.516	1065.23	2497.08									1.062	1.077	1.094	1.085									2.413	1.526	3.747	1.945
													3794.16	1381.58	1790.56	1903.57									1.036	1.108	1.047	1.084									2.987	1.757	4.699	2
													2274.4	1745.66	1468.08	982.946									1.062	1.202	1.07	1.033									3.387	2.404	2.213	3.127
													1120.81	1852.66	1191.66	880.173									1.049	1.187	1.05	1.086									2.983	1.488	3.003	1.839
													747.64	3350	640.721	1119.2									1.066	1.064	1.051	1.06									1.354	2.923	2.388	3.323
													1111.62	2219.5	706.42	840.458									1.057	1.058	1.017	1.152									1.395	3.532	2.089	1.633
													442.727	2545.14	1731.93	967.842									1.05	1.074	1.092	1.05									2.891	4.933	3.163	3.94
													1590.61	633.433	2224.36	1061.74									1.083	1.054	1.03	1.136									2.352	5.057	8.348	2.456
													3313.17	1069.35	1522.16	1597.89									1.113	1.111	1.036	1.055									1.367	1.588	2.719	2.855
													1524.46	2642.32	986.538	1310.49									1.145	1.093	1.022	1.086									2.403	1.938	5.038	2.845
													2558.69	2153.27	936.049	2064.76									1.122	1.15	1.024	1.073									1.799	3.227	3.779	3.17
													986.802	1955.01	540.589	1288.73									1.125	1.09	1.025	1.061									1.091	1.188	2.992	5.908
													1105.63	3011.9	2085.35	2805.93									1.072	1.049	1.123	1.046									1.234	1.855	2.633	2.484
													2086.59	1861.85	1214.27	2539.75									1.053	1.075	1.087	1.06									1.317	2.485	2.753	3.131
													968.37	3538.54	726.172	1244.58									1.063	1.088	1.031	1.049									1.681	3.207	5.362	3.152
													720.706	2216.12	1610.78	1165.26									1.135	1.163	1.085	1.102									1.463	2.507	2.716	2.686
													814.738	3284.41	1120.15	1332.14									1.099	1.069	1.024	1.129									2.237	7.583	4.352	1.485
													2396.76	3040.73	1049.38	1231.8									1.021	1.082	1.027	1.121									3.205	2.629	6.763	2.802
													1559.47	1880.02	1942.13	1525.01									1.049	1.054	1.04	1.059									2.351	2.288	4.566	1.825
													1015.06	1877.17	856.196	1317.99									1.069	1.089	1.037	1.098									1.756	1.856	3.432	2.21
													1438.64	2122.32	1335.63	1862.06									1.062	1.141	1.138	1.075									2.142	1.794	4.214	3.098
													3561.83	2394.84	1204.97	1038.29									1.067	1.152	1.078	1.053									1.437	2.45	2.26	2.86
													2666.4	1341.54	901.509	1242.57									1.103	1.225	1.026	1.083									1.526	3.896	6.165	4.105
													987.937	970.166	780.358	1223.14									1.137	1.215	1.086	1.089									1.488	4.7	3.863	3.795
													539.849	2048.49	698.498	2907.43									1.142	1.182	1.039	1.083									2.041	2.617	4.847	4.988
													1073.81	2753.86	665.543	1235.07									1.114	1.089	1.066	1.05									1.481	1.523	2.228	1.953
													821.446	3071.89	914.607	1029.53									1.069	1.105	1.063	1.132									2.31	1.881	3.345	1.604
													1503.36	2064.76	1805.55	5127.46									1.097	1.078	1.066	1.24									3.316	3.042	2.992	1.744
													1016.51	6843.65	641.672	2337.27									1.056	1.142	1.04	1.041									1.312	2.707	5.584	3.887
													1883.8	1903.79	1086.14	1788.02									1.104	1.117	1.071	1.047									2.535	1.243	1.688	4.342
													1573.5	1243.42	1465.55	1632.01									1.07	1.094	1.06	1.106									1.706	1.975	2.999	3.378
													2100.64	2990.98	1178.78	1996.63									1.052	1.128	1.038	1.055									3.244	1.334	4.855	3.091
													1345.66	2864.34	1204.23	2142.5									1.024	1.066	1.036	1.312									1.643	1.387	5.474	1.704
													2152	2676.75	1120.89	2963.52									1.081	1.039	1.02	1.211									2.287	5.301	4.688	2.47
													1535.37	2767.59	2033.39	1401.22									1.04	1.115	1.067	1.074									3.341	2.52	2.614	4.724
													2096.87	2990.67	1079.49	1567.37									1.161	1.112	1.071	1.049									2.492	1.86	2.44	3.999
													2586.86	2676.85	911.861	1632.96									1.054	1.116	1.043	1.057									4.345	3.21	2.491	2.373
													1814.95	1762.56	1416.11	1497.97									1.05	1.098	1.054	1.065									1.443	2.435	3.177	3.255
													4888.01	2499.09	1043.68	1370.38									1.117	1.065	1.033	1.083									2.082	1.734	3.078	2.741
													1851.92	1217.12	600.689	2539.54									1.051	1.075	1.038	1.078									1.106	4.163	2.388	2.708
													2403.18	3496.5	1113.6	1352.95									1.045	1.075	1.103	1.042									4.529	2.554	2.466	2.092
													1672.36	1656.41	1048.33	2150									1.118	1.085	1.061	1.081									3.332	3.987	2.442	2.807
													2285.72	2368.11	680.331	1601.7									1.073	1.088	1.043	1.228									1.334	3.096	3.256	1.614
													764.831	1422.35	1813.16	1223.77									1.139	1.241	1.077	1.103									1.44	2.214	3.901	2.242
													984.848	1582.95	1459.42	853.661									1.09	1.087	1.051	1.042									1.876	2.385	2.276	3.82
													1287.36	2133.49	987.805	1475.79									1.077	1.088	1.044	1.098									5.922	1.861	4.244	3.136
													1221.76	6768.85	1237.29	1328.02									1.126	1.1	1.104	1.064									2.184	2.829	1.534	5.567
													1131.03	1105.71	1059.52	1223.88									1.094	1.107	1.051	1.034									1.868	1.338	2.789	2.498
													1681.34	2445.01	1112.02	1941.49									1.141	1.093	1.11	1.032									1.596	2.249	2.305	1.889
													624.772	2392.54	1180.89	1290.42									1.089	1.243	1.139	1.084									1.276	1.867	1.725	2.343
													813.841	2169.06	1270.46	1285.24									1.164	1.066	1.04	1.064									1.808	1.158	7.706	4.206
													864.013	2077.22	1305.21	1807.98									1.114	1.042	1.034	1.075									1.998	1.78	3.49	2.388
													751.944	1365.36	1268.56	1204.44									1.052	1.177	1.031	1.075									2.238	2.151	7.03	1.778
													4169.23	617.378	982.101	1255.04									1.094	1.286	1.044	1.041									1.669	3.083	3.863	3.505
													1289.58	1205.79	944.71	1288.2									1.047	1.045	1.03	1.064									4.744	1.898	3.551	2.447
													1369.53	583.235	780.886	4183.49									1.059	1.043	1.052	1.047									2.369	2.848	2.411	2.611
													1543.18	1259.08	1012.1	2329.24									1.187	1.13	1.086	1.089									3.636	3.62	1.998	1.942
													1836.29	945.502	825.248	854.718									1.068	1.194	1.074	1.05									1.878	2.343	2.179	4.148
													450.702	1977.01	1057.1	1477.9									1.084	1.047	1.068	1.038									1.659	2.806	2.678	3.107
													3215.86	1651.21	1887.62	2278.75									1.033	1.105	1.044	1.104									1.326	2.43	3.145	1.413
													2711.39	1701.36	1085.09	3082.45									1.127	1.078	1.177	1.111									1.285	1.941	1.932	3.902
													807.081	3875.25	911.861	1970.75									1.214	1.125	1.113	1.078									1.646	1.763	2.14	4.09
													1774.92	3847.71	931.824										1.046	1.125	1.032										3.904	3.526	7.434
													1254.3	6975.95	1373.23										1.195	1.114	1.025										2.007	1.739	6.839
													1139.59	2238.41	628.152										1.178	1.178	1.039										1.193	3.696	4.685
													706.103	4222.99	478.798										1.02	1.044	1.064										2.045	2.947	2.113
													1271.3	1641.2	933.936										1.09	1.041	1.149										2.893	1.5	1.985
													2189.5	2054.3	1664.76										1.191	1.088	1.097										1.815	1.32	1.081
													578.191	2120.61	1001.43										1.066	1.073	1.086										1.893	1.9	2.364
													1698.13	1481.92	837.606										1.159	1.065	1.054										2.605	3.008	1.503
													1596.31	1463.41	1107.37										1.137	1.134	1.086										2.049	2.592	1.998
													1522.16	1834.12	795.462										1.083	1.118	1.062										2.177	1.636	1.413
													3416.55	2429.72	803.489										1.116	1.106	1.047										2.742	1.271	1.585
													1094.8	1445.4	846.479										1.052	1.252	1.078										2.078	1.664	2.051
													2334.95	2779.47	804.334										1.048	1.032	1.036										1.945	2.256	1.779
													715.504	1856.65	1022.34										1.091	1.062	1.035										1.759	1.26	1.696
													1925.54	2741.84	960.448										1.074	1.101	1.039										1.651	1.319	3.323
													1738.27	1827.81	1016.22										1.035	1.188	1.11										3.564	1.778	3.047
													1299.82	1965.58	1311.76										1.064	1.199	1.037										1.848	3.759	4.389
													530.977	3490.25	655.086										1.038	1.104	1.039										3.972	2.043	2.005
													1506.21	3606.25	443.414										1.053	1.069	1.04										2.167	3.093	3.208
													792.716	1895.02	1157.76										1.053	1.078	1.046										1.36	2.422	3.347
													1550.47	3355.39	1196.1										1.074	1.202	1.034										3.391	2.527	2.938
													1314.4	2819.13	1191.98										1.061	1.189	1.097										1.137	2.507	2.724
													1559.87	2020.82	854.084										1.03	1.078	1.049										1.239	2.965	3.185
													623.504	999.001	1419.18										1.042	1.248	1.049										3.355	1.629	6.288
													1465.34	1259.58	611.991										1.051	1.196	1.032										2.471	3.947	3.19
													1711.2	1285.14	395.988										1.045	1.092	1.155										1.706	3.226	3.43
													1880.26	1299.72	2155.81										1.061	1.043	1.045										3.028	7.082	3.219
													1247.14	1480.12	1312.6										1.06	1.079	1.075										1.354	2.578	3.422
													605.126	1965.89	2225.73										1.03	1.152	1.044										1.942	2.183	2.139
													1006.5	2241.26	1597.26										1.042	1.118	1.032										1.735	1.724	2.326
													1599.08	1655.04	2323.01										1.078	1.06	1.069										1.138	2.415	3.655
													623.848	1157.02	1193.46										1.116	1.15	1.04										1.461	1.719	8.68
													1652.85	2986.34	1105.05										1.082	1.057	1.063										2.311	2.181	1.927
													1406.85	2308.22	1023.82										1.096	1.149	1.082										1.169	1.763	2.353
													952.658	1228.74	913.234										1.066	1.056	1.045										2.931	5.08	4.966
													722.237	2524.97	1384.32										1.065	1.074	1.11										1.277	1.19	1.485
													1339.11	1901.57	2398.43										1.053	1.15	1.243										1.15	1.466	3.313
													548.326	1239.3	1351.05										1.036	1.132	1.06										1.767	1.876	2.635
													1029.34	1623.46	764.619										1.064	1.125	1.056										2.263	4.663	5.296
													1333.91	1227.57	1825.2										1.061	1.19	1.075										1.432	2.967	2.927
													834.332	1717.88	1253.98										1.065	1.111	1.032										1.257	1.454	9.458
													620.943	884.293	1327.81										1.088	1.083	1.098										1.841	5.487	2.464
													937.079	2243.26	791.765										1.032	1.131	1.061										2.664	2.866	1.44
													1061.8	1939.7	624.244										1.045	1.28	1.044										1.487	3.61	3.036
													1435.84	3276.07	923.057										1.047	1.144	1.08										2.112	2.489	2.32
													2334.87	1356.22	1964.2										1.06	1.148	1.059										1.126	1.297	3.692
													746.874	1064.91	1394.99										1.036	1.103	1.048										1.283	2.214	1.564
													1974.18	886.194	1672.47										1.03	1.055	1.081										1.416	1.588	4.616
													744.049	2985.6	2937.01										1.044	1.112	1.082										2.578	1.291	3.412
													967.499	2096.13	1727.81										1.114	1.146	1.084										2.219	1.606	3.228
													829.42	2013.32	1039.03										1.045	1.078	1.068										2.867	1.909	2.366
													861.161	1816.75	2572.81										1.092	1.107	1.07										1.548	3.525	2.582
													2244.16	2285.83	516.295										1.02	1.135	1.033										3.385	1.987	3.099
													564.143	1269.08	581.149										1.033	1.113	1.155										2.562	3.024	2.394
													1082.18	2640.52	620.336										1.032	1.174	1.092										3.514	3.058	1.88
													3170.57	1703.94	1317.25										1.061	1.248	1.076										3.428	2.315	2.568
													1468.9	1390.55	1225.78										1.064	1.214	1.018										3.159	3.221	6.969
													2126.73	1234.12	2525.49										1.027	1.188	1.07										2.068	1.737	3.011
													883.342	2767.38	1403.76										1.037	1.123	1.081										1.504	1.485	1.787
													763.88	1092.16	1261.8										1.053	1.102	1.039										2.876	3.827	3.822
													2716.49		601.851										1.049		1.044										3.202		2.538
													1509.41		1007.35										1.032		1.066										2.78		2.547
													1529.19		1359.71										1.046		1.044										2.308		4.109
													2853.2		1210.57										1.031		1.045										2.424		2.739
													1424.04												1.116												1.76
													1079.88												1.027												2.026
													1004.71												1.025												4.227
													1076.71												1.034												3.412
													924.034												1.037												2.156
													650.095												1.055												1.245
													902.777												1.213												1.446
													843.944												1.084												1.408
													631.215												1.059												4.386
													1170.01												1.081												2.12
													972.278												1.064												1.127
													1230.21												1.05												1.188
													1003.54												1.09												1.585
													819.861												1.055												2.233
													936.366												1.057												3.084
													1055.72												1.054												3.79
													1089.63												1.057												3.615
													1491.64												1.041												1.622
													1584.8												1.045												1.599
													691.21												1.133												3.188
													1228.42												1.182												2.393
													1024.56												1.074												2.306
													828.734												1.079												1.264
													554.426												1.044												2.856
													621.92												1.065												1.652
													1106.11												1.032												3.3
													1002.59												1.067												1.233
													1650.18												1.041												1.26
													1755.38												1.036												1.818
													1786.01												1.044												4.314
													1137.9												1.031												3.635
													973.334												1.138												3.224
													510.169												1.043												2.029
													2076.06												1.065												4.126
													909.326												1.072												2.787
													1326.23												1.092												1.442
													1069.14												1.063												2.911
													2868.35												1.055												1.999
													842.465												1.034												3.618
													454.293												1.056												3.002
													1705.53												1.138												1.392
													1388.65												1.211												1.93
													1459.1												1.099												2.114
													944.816												1.08												1.298
													1110.75												1.185												1.439
													1173.7												1.137												1.934
													1493.01												1.185												1.745
													915.346												1.103												2.361
													902.143												1.07												2.403
													1577.51												1.136												1.519
													1552.69												1.091												1.93
													734.728												1.132												2.048
													538.793												1.102												6.443
													886.616												1.183												1.352
													1512.76												1.117												1.585
													1549.52												1.115												1.104
													2329.14												1.153												2.031
													1802.17												1.16												3.071
													2117.99												1.156												2.593
													1545.29												1.079												4.57
													1003.97												1.152												1.995



















































[truncated: 29 more columns]

## Sheet: Figure 5
Figure 5b (pool data from independent experiments)															Figure 5e (pool data from independent experiments)
1 dpf			2 dpf					1 dpf			2 dpf
wildtype	Marcksl1b OE	marcksl1a;marcksl1b	wildtype	Marcksl1b OE	marcksl1a;marcksl1b			wildtype	Marcksl1b OE	marcksl1a;marcksl1b	wildtype	Marcksl1b OE	marcksl1a;marcksl1b		wildtype	Marcksl1b OE		Table Analyzed	Membrane deformability
31.1665	56.5504	22.3	7.73994	20.1465	6.7		Number of values	87	32	67	29	18	126		0.011951	0.027263
39.5408	9.56755	17.7	4.97159	1.58479	7.6										0.011745	0.19455		Column B	Marcksl1b OE
31.355	33.4245	22.3	1.38793	1.82815	2.4		Minimum	7.8	9.568	5.6	0	0	0		0.006854	0.115889		vs.	vs.
14.7738	32.5792	27.7	5.09554	7.98722	7.6		25% Percentile	17.6	29.48	13.6	5.448	1.767	2.75		0.014514	0.011347		Column A	wildtype
34.555	31.7221	13.6	12.8558	31.8593	0.7		Median	22.2	34.91	17.8	10.1	12.49	5.1		0.00952	0.013564
29.1139	43.1373	16.4	6.38337	18.0713	1.9		75% Percentile	29.1	40.78	22.9	13.03	17.8	8.775		0.006845	0.043905		Unpaired t test with Welch's correction
32.8597	43.7018	20.1	10.41	1.37459	5.1		Maximum	42.46	56.55	37.5	20.5	31.86	22.1		0.007356	0.067028		P value	0.0229
27.8527	34.0249	18.9	0	15.8592	2.9		Range	34.66	46.98	31.9	20.5	31.86	22.1		0.014504	0.060973		P value summary	*
42.4571	38.3212	9.5	11.6208	15.6827	4										0.014053	0.009434		Significantly different (P < 0.05)?	Yes
30.0752	29.6359	16.5	3.56648	0	2.6		95% CI of median								0.007862	0.039777		One- or two-tailed P value?	Two-tailed
21.3233	16.7151	13.7	1.15	15.3011	1.4		Actual confidence level	0.9686	0.9799	0.9502	0.9759	0.9691	0.96		0.013421	0.054011		Welch-corrected t	df	t=2.441	df=22.80
33.4355	29.4494	17.8	6.2	1.47401	4.4		Lower confidence limit	20.8	29.64	15.9	6.2	1.828	4.2		0.00974	0.116784
21.2917	18.2704	16.9	10.1	9.66944	9.8		Upper confidence limit	25.3	38.32	20.7	11.7	17.71	5.9		0.013247	0.133289		How big is the difference?
21.2734	37.415	15.8	10.8	4.18862	4.4										0.018412	0.059801		Mean of column A	0.02603
25.7	13.285	16.5	5.8	2.46977	6.1		Mean	23.08	33.16	18.67	9.751	11.22	6.113		0.009264	0.047715		Mean of column B	0.07938
38.6	21.0728	9.9	16.6	17.7129	9.4		Std. Deviation	7.761	11.14	6.401	5.385	9.059	4.389		0.005822	0.423161		Difference between means (B - A) ± SEM	0.05335 ± 0.02186
30.8	29.5858	9	19.8	19.2946	3.7		Std. Error of Mean	0.8321	1.97	0.782	1	2.135	0.391		0.10863	0.034405		95% confidence interval	0.008109 to 0.09858
25.7	35.4077	11.3	11	17.4902	4.6										0.081414	0.0478		R squared (eta squared)	0.2071
22.6	34.6084	9.9	8.8		5.2		Lower 95% CI of mean	21.43	29.14	17.11	7.703	6.717	5.34		0.054593	0.030952
33.2	44.6334	5.6	16.6		4.7		Upper 95% CI of mean	24.74	37.18	20.23	11.8	15.73	6.887		0.040683	0.05588		F test to compare variances
32.3	41.1429	11.4	10.1		1.1										0.086196			F	DFn	Dfd	9.448	19	20
31.3	50.0417	12.1	20.5		0		Note											P value	<0.0001
20.2	34.4149	14.9	13.2		1.1		Each value is an average number of filopodia per 100 mm of cell membrane obtained from a single ISV.								Note			P value summary	****
17.6	10.1695	27.1	10		6.5										Each value is an average spectral power density derived			Significantly different (P < 0.05)?	Yes
29.1	22.1214	11.8	5		5.2		ANOVA summary								from a single endothelial cell
27.3	36.5891	12.1	9.4		9.5		F(5, 353)=121.1, p<0.0001											Data analyzed
11.46	35.2139	11	11.7		5.8													Sample size	column A	21
21.6	37.0058	11.7	14.9		10.1													Sample size	column B	20
17.6	44.3129	15.3	17.1		8.3
13.3	41.606	17.8			11.3
14.4	35.7143	24.1			11.6
10	39.68	26.5			1.5
12.3		22.8			4.5
14.7		20.5			5.2
17.7		20.7			0.8
16.4		17.7			2.4
21.9		23.6			1.5
22		12.4			5.7
18.7		12.9			3.9
22.4		24.3			1.1
12.8		21.1			3.8
18.3		14			7.1
7.8		14			14.8
16.9		20.7			4.5
14.6		15.6			1.1
25.3		18.6			4.2
18		17			2.9
11		12.5			1.5
22.2		37.5			11.2
22.4		20.8			2.9
17.8		14.7			6.8
27.2		31.2			3.3
18		26.2			5.9
22		25.8			1.8
9.9		18.4			8.7
34.9		13.3			1.1
17.9		30.9			11.4
16.3		21.8			15.4
12.5		15.9			2.5
27.4		22.9			4.4
20.9		25.2			4
20.8		21			7.6
31		21.1			5.3
21.8		27.5			3.9
25.9		24.5			12.2
25.2		25.8			5.1
25.9		30.9			2.6
24.2					11.4
17.2					6.3
14.4					12
13					6.6
27.3					3.2
39.1					6.8
24.4					0
23.3					4.1
20.7					11.7
18.9					8.6
24					11.7
14.6					15.5
27.3					8.5
33.1					11.5
34.1					2.3
14.4					11.5
25.9					16
33.2					2.8
32.1					1.4
22.2					2.5
					3.7
					4.7
					5.2
					3.5
					6.6
					19.3
					13.1
					22.1
					9.6
					16.7
					1.1
					2.4
					5.1
					1.5
					9.8
					2.2
					7.1
					13.4
					4.1
					10.8
					3.3
					5.3
					3.7
					7.9
					7.9
					2.1
					4.6
					10.7
					0
					1.6
					1.1
					7.4
					5.2
					2.8
					9.3
					14
					5.6
					9
					4.1

## Sheet: Figure 7
Figure 7c
	Treatment	Age	Embryo number	ISV number	arterial or venous	No. of basal blebs		Treatment	Age	Embryo number	ISV number	arterial or venous	No. of basal blebs		Lat. B treatment	embryos	ISVs
Experiment 1	DMSO	53hpf						0.3µg/ml Lat. B	49 hpf						aISV	22	36
			e1	1	arterial	1		2.5 hours		e1	1	venous	1		vISV	24	39
			e1	2	venous	0					2	venous	10		Total analysed	25 embryos	77 ISVs
			e2	1	venous	0					3	arterial	0
			e2	2	arterial	0				e2	1	venous	3
			e3	1	arterial	1					2	venous	3		DMSO	embryos	ISVs
			e3	2	venous	1				e2b	1	arterial	0		aISV	25	37
			e4	1	arterial	0					2	venous	8		vISV	25	39
			e4	2	venous	0				e3	1	venous	2		Total analysed
			e5	1	venous	0					2	arterial	0
			e5	2	venous	0				e4	1	arterial	0
			e6	1	arterial	0					2	venous	1		Statistics
			e6	2	arterial	0									Unpaired t test		t	df	P
			e7	1	venous	1									DMSO vs Lat.B (aISV)		3.541	71	0.0007
			e7	2	arterial	0									DMSO vs Lat.B (vISV)		2.969	76	0.004
			e8	1	arterial	0									DMSO (aISV) vs DMSO (vISV)		4.438	74	<0.0001
			e8	2	arterial	0
Experiment 2	DMSO	54 hpf	e1	1	arterial	1		0.3µg/ml Lat. B	52hpf	e3	1	venous	1
				2	venous	1		3 hours			2	arterial	2
				3	venous	2				e4	1	arterial	0
			e2	1	arterial	0					2	venous	3
				2	arterial	0				e5	1	arterial	1
				3	venous	2					2	venous	0
			e3	1	venous	2					3	arterial	0
				2	arterial	0				e6	1	venous	3
			e4	1	venous	2					3	arterial	3
				2	arterial	0				e7	1	arterial	1
			e5	1	arterial	1					2	arterial	0
				2	venous	2					3	venous	0
				3	arterial	0				e8	1	venous	0
			e6	1	venous	0					2	venous	8
				2	arterial	0
			e7	1	arterial	0
				2	venous	0
			e8	1	arterial	0
				2	venous	1
Experiment 3	DMSO	52 hpf	e1	1	arterial	0		0.3µg/ml Lat. B	52hpf	e1	1	venous	6
				2	arterial	0		2.5 hours			2	venous	2
				3	venous	0					4	venous	0
				4	venous	1				e2	1	venous	2
			e2	1	venous	0					2	venous	2
				2	arterial	0					3	arterial	0
				3	venous	0				e3	2	arterial	3
				4	arterial	0					3	venous	1
			e3	1	arterial	1				e4	1	arterial	1
				2	venous	0					2	arterial	0
				3	arterial	0					3	venous	0
				4	venous	1					4	arterial	0
		53 hpf	e1	1	arterial	0				e5	1	venous	5
				2	remodelling from aISV to vISV	0					2	arterial	2
				3	venous	2					3	arterial	0
				4	venous	2					4	venous	1
			e2	1	venous	2				e6	1	arterial	1
				2	arterial	0					2	arterial	4
				3	arterial	1					3	venous	1
				4	venous	2					4	arterial	1
			e3	1	venous	1				e7	1	arterial	1
				2	venous	1					2	venous	3
				3	venous	2					3	arterial	1
				4	arterial	0					4	arterial	5
			e4	1	venous	1				e8	2	arterial	4
				2	venous	0					3	remodelling from aISV to vISV	7
				3	venous	1					4	venous	1
			e5	1	arterial	0				e9	1	venous	6
				2	venous	1					2	venous	0
				3	arterial	0					3	arterial	1
				4	arterial	0					4	arterial	2
			e6	1	arterial	0				e10	1	venous	1
				2	remodelling from aISV to vISV	1					2	arterial	0
				3	venous	1					3	venous	0
				4	arterial	0					4	arterial	0
			e7	1	venous	1				e11	1	venous	4
				2	venous	3					2	venous	0
				3	arterial	3					3	venous	1
				4	venous	4					4	arterial	0
			e8		arterial	0				e12	1	venous	0
					venous	2					2	venous	2
					venous	0					3	venous	3
					arterial	0					4	remodelling from aISV to vISV	1
										e13	3	arterial	2
											4	venous	3
										e14	1	arterial	2
											2	arterial	6
											4	arterial	0
										e15	1	arterial	0
											2	venous	2
											3	venous	2
											4	arterial	1

## Sheet: Figure 8
Figure 8f (pool data from independent experiments)											Figure 8g (pool data from independent experiments)											Figure 8h (pool data from independent experiments)								Figure 8i (pool data from independent experiments)
EGFP	MARCKSL1-EGFP	MARCKSL1-AAA-EGFP	MARCKSL1-DDD-EGFP			EGFP	MARCKSL1-EGFP	MARCKSL1-AAA-EGFP	MARCKSL1-DDD-EGFP		EGFP	MARCKSL1-EGFP	MARCKSL1-AAA-EGFP	MARCKSL1-DDD-EGFP			EGFP	MARCKSL1-EGFP	MARCKSL1-AAA-EGFP	MARCKSL1-DDD-EGFP		shControl	shMARCKSL1							shControl	shMARCKSL1
0.047326	0.040909	0.045187	0.048128		Number of values	51	86	76	77		9.90546	8.69606	7.28374	8.80297		Number of values	251	624	617	572		0.050535	0.049465		Table Analyzed	Actin density				11.9305	14.3802		Table Analyzed	Actin bundle
0.044118	0.030214	0.039305	0.046791								16.2127	12.1491	7.29937	6.76795								0.052406	0.05107							11.3855	6.69352
0.040107	0.040909	0.040374	0.035294		Minimum	0.03048	0.02754	0.03663	0.03262		11.7934	8.51896	7.3899	12.0967		Minimum	5.33	5.044	2.751	4.756		0.047326	0.045722		Column B	shMARCKSL1				5.57019	7.94252		Column B	shMARCKSL1
0.032462	0.040374	0.045455	0.048128		25% Percentile	0.0385	0.03289	0.04104	0.04091		8.75278	14.1957	5.33412	9.09097		25% Percentile	7.577	8.066	6.523	7.086		0.050802	0.049733		vs.	vs.				5.95321	9.21241		vs.	vs.
0.042781	0.042513	0.046524	0.046524		Median	0.04251	0.0369	0.04532	0.04358		10.6925	16.1712	8.30604	7.51658		Median	9.45	9.621	7.712	8.59		0.054813	0.04893		Column A	shControl				13.056	6.02833		Column A	shControl
0.036096	0.040374	0.040374	0.042246		75% Percentile	0.04759	0.04091	0.04679	0.04706		7.11524	11.6418	10.4314	8.33055		75% Percentile	10.72	11.43	9.535	10.49		0.051337	0.045187							6.17784	11.6041
0.045187	0.041711	0.040642	0.042513		Maximum	0.05749	0.05348	0.05749	0.05401		7.13436	7.00916	7.81128	8.93049		Maximum	16.23	17.73	17.83	17.76		0.051872	0.052941		Mann Whitney test					4.94976	12.4794		Mann Whitney test
0.030481	0.037166	0.048396	0.043583		Range	0.02701	0.02594	0.02086	0.02139		11.9906	7.15272	7.01339	11.619		Range	10.9	12.68	15.08	13		0.051604	0.048128		P value	0.1055				6.29056	8.97526		P value	0.896
0.041711	0.041444	0.046524	0.043048								14.4845	11.6954	7.47629	6.21497								0.052406	0.053476		Exact or approximate P value?	Exact				10.3551	10.2143		Exact or approximate P value?	Approximate
0.041979	0.036898	0.040642	0.047861		Mean	0.04313	0.03702	0.04477	0.04391		7.68821	11.9439	7.07574	7.40201		Mean	9.517	9.894	8.232	8.936		0.047059	0.04893		P value summary	ns				12.7053	8.17845		P value summary	ns
0.038503	0.029144	0.039037	0.049198		Std. Deviation	0.006243	0.005068	0.004231	0.004727		13.9738	8.90615	9.13421	8.93772		Std. Deviation	2.334	2.431	2.329	2.365		0.050267	0.052941		Significantly different (P < 0.05)?	No				12.5013	12.6631		Significantly different (P < 0.05)?	No
0.036898	0.036631	0.050802	0.040909		Std. Error of Mean	0.0008743	0.0005465	0.0004854	0.0005387		8.83075	9.61561	6.07391	7.03187		Std. Error of Mean	0.1473	0.0973	0.09375	0.0989		0.04893	0.048396		One- or two-tailed P value?	Two-tailed				10.4163	9.52445		One- or two-tailed P value?	Two-tailed
0.043048	0.035561	0.03877	0.046524								7.17539	9.82254	8.01784	11.549								0.04893	0.051872		Sum of ranks in column A	B	4265	5605		9.04119	8.84465		Sum of ranks in column A	B	143620	181601
0.043048	0.030481	0.046524	0.044385								14.8876	7.51754	5.28611	7.50002								0.050535	0.051337		Mann-Whitney U	2054				7.68045	12.2763		Mann-Whitney U	79717
0.043583	0.036096	0.047326	0.039572		ANOVA summary						10.0473	7.37775	8.77034	8.00174		ANOVA summary						0.052406	0.047594							11.9254	11.3109
0.037166	0.034759	0.044652	0.043583		F(3, 285)=40.66, p<0.0001						7.48074	5.60205	6.10884	8.64768		F(3, 2060)=54.36, p<0.0001						0.047059	0.05		Difference between medians					9.92182	12.6804		Difference between medians
0.03984	0.04492	0.040909	0.042246								7.74055	9.91287	11.6045	11.253								0.045187	0.049733		Median of column A	0.04733	n=66			8.84455	13.2228		Median of column A	8.992	n=357
0.037166	0.043316	0.041711	0.045722		Note						9.11582	8.67723	5.69829	5.82846								0.047326	0.043316		Median of column B	0.0484	n=74			8.44408	12.2528		Median of column B	8.845	n=449
0.032086	0.037701	0.043048	0.040642		Every value corresponds to a single HUVEC cell						9.70002	8.59631	6.66022	5.90236								0.051604	0.055615		Difference: Actual	0.00107				13.1088	6.58315		Difference: Actual	-0.1478
0.037433	0.042246	0.040909	0.045187								9.28965	9.08878	7.19282	9.65808								0.051337	0.049465		Difference: Hodges-Lehmann	0.00107				12.7721	7.32406		Difference: Hodges-Lehmann	0.02567
0.040107	0.036898	0.046257	0.047326								15.184	10.5989	6.14663	12.8224								0.040909	0.047059							4.30973	11.0621
0.045455	0.041176	0.050802	0.037166								7.47053	10.8313	5.67649	6.16181								0.043583	0.053476		Note					8.07016	8.05211
0.052406	0.039305	0.046524	0.048663								6.58208	7.43872	7.70805	7.12524								0.048128	0.046257		Every value corresponds to a single HUVEC cell					6.47928	6.57823
0.045722	0.038235	0.045989	0.04385								9.34132	10.1459	9.77134	6.05845								0.049465	0.03984							7.32455	5.84968
0.047594	0.036631	0.043048	0.051337								11.3516	7.31011	7.36819	8.86376								0.050802	0.050535							14.2539	9.09372
0.042246	0.043048	0.039037	0.040909								5.66728	14.4312	12.2119	8.23138								0.047326	0.048663							7.92054	7.55511
0.046524	0.032888	0.051872	0.042513								8.90249	9.92969	5.62864	11.3915								0.052674	0.045989							11.2275	11.4091
0.042513	0.030749	0.051604	0.03262								10.6079	8.9602	6.81826	6.58187								0.044118	0.048128							8.31959	10.5917
0.037701	0.035294	0.046257	0.032888								10.0686	7.82243	5.23502	11.1648								0.052674	0.044118							8.86436	10.9557
0.040909	0.034225	0.057487	0.042513								10.0103	6.76222	8.79317	6.64003								0.045187	0.043583							7.49642	6.62748
0.042513	0.032086	0.05107	0.035561								12.1284	10.0416	7.64161	8.41022								0.046524	0.033957							14.886	8.38903
0.042513	0.040107	0.050802	0.043316								12.87	9.456	7.00097	8.90857								0.049198	0.051604							7.49202	13.7402
0.047594	0.03262	0.045187	0.03877								9.67321	9.1802	7.56441	9.05059								0.048396	0.047594							5.87943	6.8055
0.044118	0.036631	0.046791	0.036096								10.2419	14.7908	6.89003	11.4625								0.046524	0.051872							11.1321	6.31829
0.03877	0.032888	0.042781	0.04492								8.793	12.3591	5.49597	5.95586								0.046791	0.048663							9.92243	6.29395
0.034492	0.032888	0.049733	0.041176								7.04306	11.4816	6.36578	7.41424								0.040909	0.050535							7.55612	9.58223
0.039572	0.033422	0.040642	0.036631								13.7307	13.9554	7.28564	5.78726								0.047861	0.045989							10.0079	14.9867
0.037968	0.037433	0.040374	0.046791								14.184	8.83947	7.03937	8.13782								0.041979	0.047594							5.83399	10.2468
0.035561	0.028877	0.04893	0.046257								9.54659	6.28173	6.93465	13.3169								0.045989	0.04893							8.66876	9.39476
0.04893	0.030749	0.046524	0.054011								7.23186	7.30715	6.13648	7.73413								0.037968	0.045722							8.42293	10.9285
0.048663	0.035829	0.045722	0.043583								8.44739	9.31699	6.36376	6.67863								0.046524	0.047326							13.3777	6.81443
0.039037	0.02754	0.046791	0.05								8.01275	6.87558	8.08803	6.50084								0.039305	0.047059							7.07561	11.0843
0.044118	0.030214	0.045455	0.047861								7.7132	6.92087	6.66728	9.74601								0.040107	0.045989							7.28885	6.55634
0.05107	0.029947	0.045455	0.043048								10.3284	5.735	9.40737	8.38576								0.051337	0.047326							10.9025	12.7106
0.049733	0.032353	0.037166	0.043048								5.49257	11.9985	6.27504	7.60389								0.04492	0.049198							11.7517	13.7981
0.053476	0.032353	0.05	0.043583								7.43229	9.0663	5.99292	6.85316								0.040642	0.044652							11.5358	10.8112
0.050802	0.031818	0.041711	0.043583								10.3677	7.59088	8.95527	10.752								0.040374	0.044385							8.47915	6.70887
0.057487	0.035027	0.048396	0.042513								9.53551	6.79016	7.54849	8.7337								0.046791	0.045989							8.44085	7.82618
0.05508	0.034492	0.040107	0.044118								11.0217	7.75773	5.17486	13.5345								0.045722	0.048396							5.67021	5.77775
0.051337	0.036898	0.051337	0.042781								10.4794	13.8832	9.91778	8.79977								0.050267	0.055615							7.03034	6.70278
0.054813	0.036631	0.044118	0.046524								7.45132	8.33571	7.88403	10.2306								0.048128	0.047059							8.38633	5.17932
	0.037968	0.045455	0.05107								9.94214	10.5922	5.84103	7.80183								0.044652	0.053743							6.39719	6.88846
	0.036096	0.036631	0.038235								8.30849	11.6382	6.29636	17.2745								0.041979	0.042513							14.7727	6.99069
	0.031551	0.045722	0.036364								12.618	11.8941	8.21142	6.43824								0.048128	0.04893							6.2645	8.74957
	0.033422	0.04492	0.048663								14.2128	6.81861	7.15343	16.0798								0.035027	0.050267							14.1538	6.37282
	0.037701	0.044118	0.048128								11.4419	10.6017	7.25895	7.69161								0.03984	0.051604							9.77561	9.88833
	0.035829	0.047059	0.041979								15.015	12.3593	5.52462	8.09895								0.050267	0.055348							5.85526	8.9173
	0.032888	0.041444	0.042246								9.56909	11.0339	6.53222	5.24742								0.049465	0.054813							9.81509	6.53535
	0.030481	0.037701	0.045455								9.44997	9.43093	5.01152	5.5855								0.047326	0.052674							8.43423	10.0702
	0.034225	0.04893	0.044652								8.40695	8.19379	8.13112	5.20293								0.043583	0.045722							9.5494	9.7589
	0.041444	0.04893	0.050535								10.8059	7.37641	7.94042	6.08742								0.044652	0.047861							6.96024	7.57495
	0.038235	0.042246	0.04385								10.1077	8.60308	11.9553	5.60023								0.045722	0.052674							6.77379	7.76875
	0.03262	0.042513	0.051604								10.6928	10.8855	5.45288	10.1146								0.03984	0.05							7.81917	8.00149
	0.036898	0.045722	0.049465								9.64371	7.81705	5.87789	7.2606								0.046524	0.055615							9.03412	17.008
	0.040642	0.046524	0.040642								13.5642	8.60845	7.13594	9.74441								0.048128	0.05107							10.3516	11.3954
	0.040909	0.040374	0.045722								10.87	7.64414	6.94019	9.62381								0.047059	0.047326							9.85764	11.8355
	0.034492	0.046791	0.039037								7.20939	11.7705	11.0884	10.6482									0.050267							12.4358	8.55641
	0.029679	0.052139	0.052941								10.549	15.3032	8.55441	7.9084									0.045989							16.3844	7.6928
	0.040374	0.04385	0.046791								9.17786	9.71788	5.82857	6.87197									0.04385							9.38524	10.9487
	0.037433	0.03877	0.051604								11.2266	12.6226	9.35459	7.94571									0.041711							8.47728	7.57884
	0.049465	0.042246	0.049198								10.8469	10.2345	11.2487	6.72875									0.04492							11.1386	8.38499
	0.040909	0.046791	0.046524								9.77474	9.00279	6.97914	11.5416									0.039572							8.38013	9.97506
	0.040642	0.036631	0.036364								10.3241	9.61738	7.21535	7.96606									0.040642							9.79966	7.15517
	0.053476	0.04385	0.040107								11.3358	15.7682	8.41498	11.4482									0.044118							10.5477	7.13152
	0.045722	0.04492	0.045989								16.228	8.81483	4.99653	9.40866																12.6101	8.9478
	0.04492	0.043316	0.039037								9.11403	13.3664	10.1995	9.44509																16.6435	12.0318
	0.041711		0.038503								10.3427	15.8817	7.66387	5.69618																6.14705	8.69149
	0.037968										10.1298	13.4318	7.31611	6.14577																5.24117	8.08188
	0.041979										9.56474	7.57815	9.73406	6.36456																6.93975	11.7051
	0.044118										9.78727	11.4808	6.21062	6.24041																10.9479	7.25778
	0.036898										11.5429	9.31643	5.19165	7.37243																13.2719	6.14398
	0.031818										11.5159	6.50407	5.63079	5.55159																11.2253	10.7412
	0.044652										6.80662	13.1987	5.65075	7.1999																7.0026	7.67463
	0.02861										7.58158	14.2308	9.70191	10.4538																10.8636	7.63779
	0.042781										7.29889	7.40174	8.07648	5.15768																9.44358	8.39825
	0.042781										12.596	8.73928	11.1188	7.0849																8.31581	12.6744
											6.96636	11.5823	12.3166	5.19109																9.3603	8.15683
											9.83404	11.0101	8.15711	11.0732																6.84214	5.12908
											11.6912	11.8507	6.03781	7.48135																12.1748	10.2326
											10.4837	8.58945	7.541	8.11679																14.2687	7.55498
											8.41	8.17394	6.27694	6.66046																9.41826	12.8647
											8.55192	8.47191	12.8626	10.5929																9.94556	10.6538
											6.2821	7.87809	6.19189	12.2764																10.865	11.7362
											11.6971	9.36251	5.95158	8.82403																10.6134	6.71323
											9.00736	10.0984	5.58784	6.46774																10.3646	9.24074
											15.1503	15.9661	6.50491	6.97304																7.66132	6.14872
											8.10619	9.63313	7.39896	11.439																6.9759	8.59049
											7.44176	10.9111	5.37347	9.20895																12.3502	6.4013
											10.8354	11.3942	6.68229	6.43056																9.73236	10.9873
											9.72363	12.8279	10.7109	8.65286																7.60225	10.2504
											8.51776	14.3994	10.6808	14.675																11.2209	11.0723
											15.3938	11.4454	6.66515	15.6037																11.6179	10.4877
											10.3571	13.3792	6.20914	9.22813																13.3371	4.18006
											9.28275	9.71185	6.59535	7.83195																11.9467	7.07402
											9.99359	7.95323	16.2883	8.12214																7.68358	5.44828
											9.13064	12.9073	9.08297	6.52987																8.85458	14.9174
											7.67929	7.85846	8.85622	10.0769																10.8781	8.49505
											9.61406	13.2742	8.8738	8.3329																13.6812	9.35946
											9.26647	9.93131	12.9557	8.30797																8.99244	8.7036
											10.0288	8.56135	11.4448	9.05719																14.9745	7.60929
											10.0402	8.39413	9.08733	9.04166																14.6017	7.25713
											7.32821	9.82431	12.0369	7.46447																7.5137	6.05003
											9.32439	8.20161	14.8757	8.99888																9.81951	7.23999
											5.56326	15.0457	6.82552	6.86979																8.33249	6.01432
											14.8581	9.88566	8.03909	5.97023																11.5445	8.75294
											6.85836	8.87979	13.5739	12.6469																13.0392	8.5328
											15.2805	9.02395	12.8851	11.4443																10.4117	9.32241
											7.05809	7.24046	5.49455	9.72921																14.6132	6.21643
											6.99439	8.57565	10.2649	8.61302																6.85208	9.92435
											9.99167	7.96972	9.6798	6.06209																9.48094	7.79392
											10.3609	11.8172	16.4834	4.98465																12.9702	8.70782
											7.71276	8.90991	6.95873	6.35604																13.1753	6.68669
											10.8045	7.2402	5.65339	8.53349																10.0338	9.46826
											9.79226	8.44592	8.7152	8.03698																11.8811	11.2904
											11.4886	7.28037	9.99822	9.87366																7.73583	7.07095
											7.53562	7.89679	8.424	8.3591																6.86054	8.88336
											6.60019	6.60565	5.58876	9.13046																8.08331	8.88426
											7.05436	8.94465	6.64674	12.7497																8.96047	8.3696
											9.21089	7.49522	9.64321	6.33572																8.3235	11.0561
											14.7793	6.51731	10.7656	6.06351																12.9938	9.31017
											10.7152	8.43685	8.78117	6.98002																7.13855	10.4348
											14.5573	9.35111	8.21867	11.6971																11.229	11.3531
											9.23654	10.0174	9.2652	8.15179																7.71411	10.8152
											9.41309	7.29002	7.17678	6.43269																13.6722	13.6084
											10.3686	6.43503	10.1988	6.57119																7.4159	11.9985
											12.2783	7.66919	10.4119	8.59591																13.4689	9.27228
											13.3162	8.26432	11.6157	7.69517																7.84152	5.61365
											10.7182	10.1029	9.33017	7.39671																7.15295	7.34901
											7.23123	8.76391	7.75965	6.51316																11.2376	11.1728
											8.99837	6.89456	8.47748	8.94058																9.53758	12.14
											9.44085	7.81354	8.56574	5.9431																12.0231	12.2301
											8.72252	9.94275	10.4169	11.5639																8.92183	11.0221
											11.1306	8.29352	9.76858	11.4948																6.78914	11.5303
											9.39021	10.9004	7.1094	6.42966																8.07631	15.864
											9.8812	7.32357	6.23476	8.24524																8.21879	11.383
											10.2088	9.07644	10.923	10.1915																8.09239	12.3245
											7.5766	7.49341	7.88563	7.95398																6.14471	7.93999
											10.3238	7.9867	7.47348	10.223																10.46	13.6219
											7.13432	8.92572	6.26435	8.52256																11.1085	10.8123
											10.117	9.74418	6.37605	10.491																7.95361	9.49999
											10.7487	13.7082	9.48584	9.89937																9.5865	14.2413
											9.85751	9.3417	10.0615	6.32106																11.3983	7.55227
											10.0293	9.26554	6.71084	6.60112																5.71313	15.1204
											10.5973	8.76391	11.4128	7.57132																8.97679	13.1272
											11.5479	14.8959	5.10385	10.1545																8.10978	9.39606
											14.1272	8.5766	10.0703	9.01484																11.9599	13.5589
											8.92699	8.60383	5.4783	6.04294																7.43935	10.9181
											6.90388	6.80637	5.69018	8.76301																8.39917	8.05035
											11.4378	7.89052	5.26468	6.84177																8.84289	8.91384
											10.5576	5.0439	7.29415	5.51314																7.9113	8.23282
											5.51286	5.84321	8.03569	8.07006																8.68209	9.25289
											10.3947	8.28876	11.6016	7.50135																9.23338	14.3518
											7.7448	7.84932	8.19717	7.96592																11.8932	15.1553
											7.47113	10.7726	6.61322	8.18459																9.93929	9.45664
											9.95831	14.7499	5.56476	7.6645																8.94082	9.37753
											12.1147	8.11541	7.59305	7.11337																10.7031	11.1955
											10.9572	6.9066	7.17023	9.28842																10.4977	11.3603
											10.696	6.26047	6.37674	11.7491																14.7139	16.1075
											5.64353	9.39913	6.72155	8.86377																12.1887	5.76483
											8.18829	7.47323	6.49321	8.04383																8.22801	10.3193
											7.09755	6.89639	7.20148	8.9619																10.1692	8.2215
											6.07824	8.35854	7.92482	7.47992																10.2459	11.1915
											7.62184	10.109	9.73703	10.671																9.82811	10.0605
											10.5012	6.42275	11.3421	7.01906																7.22084	9.54965
											7.67572	10.5662	7.58274	10.1614																8.17203	11.4095
											10.6743	7.80827	6.44304	7.199																11.0353	8.64163
											7.78069	11.5583	12.3757	5.18244																7.92702	6.65811
											7.49692	10.6567	7.73216	12.0583																7.00884	7.73475
											8.00659	6.46612	4.96505	9.62473																8.08389	10.7886
											10.4253	9.00203	5.91957	7.45166																12.9087	10.9709
											10.8752	6.24098	8.56973	14.3417																14.1127	11.2119
											6.76024	6.79747	7.82489	7.94568																10.2154	4.92953
											7.17623	7.03737	6.69784	6.36408																8.45409	12.8669
											8.97184	7.7984	6.08576	15.193																11.3971	12.4951
											11.6385	9.66934	6.7575	7.75012																12.2612	13.5958
											8.45631	7.74753	11.3261	11.3047																12.0113	11.2754
											6.52869	14.7616	5.67989	9.59781																7.05128	13.7153
											6.71118	9.51922	8.82304	6.5092																9.86102	11.6391
											9.9613	10.7282	6.536	11.1519																10.5825	12.5046
											7.11883	7.84097	6.23981	8.71422																12.5085	6.82839
											7.09101	5.85084	6.65019	10.5345																9.10588	10.5278
											10.902	10.8053	8.44706	10.9223																13.55	12.0167
											5.33036	5.94725	7.49904	9.43875																6.7765	10.2257
											7.79388	8.26871	8.03147	10.9255																16.3191	7.80954
											7.77104	6.53634	8.94127	6.6358																11.9715	9.17828
											11.8858	7.36624	7.44554	5.595																15.58	12.0882
											8.72326	7.19077	8.40958	6.13758																11.662	13.8501
											8.85833	6.33297	6.47786	9.53028																11.3192	8.70073
											8.77095	6.62049	6.31318	5.74078																12.8922	9.54351
											6.27792	8.79852	8.08718	7.75042																7.53348	12.2614
											8.70284	12.5227	5.83668	8.71105																11.4289	15.0077
											9.12233	9.42594	14.5859	11.3686																10.4043	11.0773
											6.38943	10.732	5.87372	5.42733																13.2535	8.13378
											6.5328	10.5069	7.47809	15.9824																9.45511	8.40238
											8.88394	10.3264	7.25737	7.81527																11.9065	10.2562
											6.52089	8.96154	11.6298	9.22519																8.18173	5.4103
											9.53703	8.80255	8.0905	10.3628																9.22122	9.75379
											8.26062	8.60886	11.3815	6.5318																9.62046	7.41233
											9.33645	10.8297	7.64946	8.05976																5.86714	8.57985
											6.92422	8.39484	6.614	8.79424																10.5253	6.05681
											11.6683	11.336	8.82694	6.61034																7.40499	12.3184
											11.1852	13.631	5.943	6.56405																7.80935	5.53069
											9.52765	9.92655	11.9395	5.49757																6.15775	14.0397
											10.3518	11.3396	8.96577	9.25244																9.46058	13.3592
											9.03185	9.78804	9.27737	11.4389																9.62517	12.5803
											6.51808	10.6262	7.59811	7.32418																10.8055	9.13155
											6.11401	13.0997	10.0119	6.60149																8.48389	7.69394
											8.74172	8.62628	6.75802	8.66877																7.96696	7.61206
											6.58469	10.1413	9.18775	7.70528																10.8416	7.96935
											6.84427	9.05001	7.26785	10.4591																9.95879	5.01872
											11.4372	13.7249	11.6048	8.10958																8.58074	11.7471
											7.01548	6.93563	5.90281	10.6859																7.25431	12.7362
											6.5601	7.90723	5.71684	10.2847																11.3074	10.6625
											11.0402	6.22993	9.41276	13.8187																9.38504	7.81953
											6.22532	12.436	6.02092	13.8652																6.04292	8.5877
											6.60733	7.46442	5.5205	11.4776																6.83363	7.5897
											5.76118	6.69763	7.53078	11.8845																9.96919	8.82696
											7.9763	9.31487	7.60368	9.21065																6.69517	14.3647
											5.57455	8.16834	6.94317	6.64356																8.82901	5.9945
											11.9222	10.2878	11.5265	5.87624																6.99439	8.82353
											9.43992	9.10033	6.58389	8.79166																7.88084	7.59963
											8.12442	10.2658	6.21713	5.25064																7.22964	6.24947
											6.80379	13.5514	11.9963	10.3565																9.55461	13.1015
											13.4834	9.23254	9.55566	5.91003																10.4371	7.80091
											8.31582	15.2846	5.62282	6.69512																11.8929	11.2555
											9.92056	8.19903	6.11747	5.68413																6.16509	9.1717
											7.20498	10.9575	11.8205	5.59794																7.17272	9.58605
											7.37904	9.23432	5.6289	5.60555																9.28457	8.01317
											8.47451	13.452	6.03786	8.92938																12.0341	8.31949
											12.444	11.2262	6.6072	6.476																9.92788	7.63456
											6.26669	9.109	5.73273	7.17037																12.9716	5.64243
											12.2917	10.6065	8.14038	9.09663																7.43519	7.94825
											12.3545	12.584	10.7761	12.0499																6.46308	8.86301
											15.6756	8.67803	9.42646	10.5726																11.5846	8.23938
											10.7069	6.20285	8.61839	11.6692																11.2332	11.4187
											9.81578	10.2643	5.49057	12.1668																14.0476	6.2528
											11.842	15.5264	7.9267	11.5127																6.45847	8.13308
											8.91188	16.0911	7.71455	12.1915																7.15048	8.77146
											7.14869	14.8953	6.75287	12.4737																9.61588	9.63745
											9.49969	10.7739	10.178	14.279																7.36189	7.07829
											9.92643	11.3752	9.65607	11.5747																9.24336	8.29447
												11.184	13.5255	11.5346																7.61038	10.8595
												13.6522	8.55504	5.89548																7.64133	8.73383
												8.45609	8.22693	7.25404																11.0315	8.96331
												10.5877	6.21235	9.4612																10.8686	8.09486
												9.10666	7.41773	8.29872																7.12099	7.75948
												8.52656	5.42516	12.2577																7.3234	11.5696
												14.6205	8.10269	8.85123																8.30204	12.3752
												11.0126	6.83367	8.47619																10.4914	7.46701
												11.3923	5.92948	8.60412																8.67628	7.67553
												8.5535	5.63968	8.00465																5.13589	10.1124
												10.5541	7.9431	11.173																7.32447	7.08106
												9.50506	11.3512	7.67245																7.22576	6.73841
												13.0207	14.5391	10.8725																6.88903	6.80705
												9.38612	11.2692	5.7654																6.75894	8.24599
												10.283	10.1234	9.1911																7.02914	6.51497
												6.10798	6.9601	8.57715																6.16876	6.81798
												15.4954	6.61715	6.43662																9.05531	9.73544
												12.6704	8.01682	14.0747																11.8723	10.4271
												15.3053	7.94979	10.6556																7.11058	12.619
												9.6587	7.92145	9.89185																10.5962	10.7371
												7.82126	8.03496	5.87241																8.12575	8.42275
												9.8179	13.412	6.2434																13.2689	8.97277
												15.2507	6.69915	10.119																9.40911	7.7541
												10.4922	11.0252	11.5436																11.3006	8.24671
												13.6829	9.709	8.94203																7.98579	7.40426
												9.44575	13.4544	8.95264																8.51643	11.3804
												11.9571	6.08012	8.85493																6.18535	6.54431
												7.47525	10.8278	10.029																8.65342	6.82258
												8.70118	10.3603	8.94301																10.8486	6.59283
												10.4834	9.16066	8.65564																7.07757	9.60576
												9.9622	8.60196	9.29843																8.35305	9.88205
												10.4911	6.97479	6.90339																11.739	8.83762
												10.5064	5.65683	9.4845																7.09633	10.8412
												12.1707	10.4962	6.97793																5.49823	11.4242
												12.2695	12.6874	10.4623																5.59785	12.1676
												8.75305	9.80815	10.0976																6.7178	8.93065
												9.38427	7.20432	10.3309																9.13378	9.88988
												9.8446	9.63264	7.63151																5.50668	5.84752
												17.7289	9.17376	9.18664																9.76803	7.47525
												10.709	9.38112	10.4306																5.95364	6.45711
												9.17377	7.5919	7.97018																7.52325	9.73678
												8.19712	5.71998	9.37574																7.11946	5.58815
												11.6937	6.73562	9.12073																6.19477	6.0189
												13.996	7.58156	7.75858																6.67366	7.28058
												9.71065	10.9879	6.13545																9.84035	7.22422
												13.7334	6.95734	11.2898																5.49689	9.72152
												9.29722	7.23176	12.0472																5.39594	8.7462
												10.9125	7.23539	13.6999																6.00906	8.22
												14.0627	8.97406	10.6104																8.00306	7.30863
												16.109	5.18788	15.5668																7.50104	6.82302
												12.0408	6.25972	15.5481																10.2816	6.45164
												16.9293	5.35053	7.59054																6.35273	9.0962
												14.7131	8.94717	7.72996																9.99887	6.8894
												11.4343	6.55227	6.73554																9.98887	7.99101
												14.7217	9.09347	6.63542																6.32883	7.52393
												12.6294	11.1526	6.21955																6.95933	7.96256
												9.98688	5.01859	6.68418																14.4323	7.83666
												12.2491	5.89565	5.77792																6.79605	8.34418
												11.3848	6.38579	7.15162																6.75292	8.73544
												11.9656	9.33899	6.59882																13.8586	8.05986
												12.8721	6.60942	12.0536																5.32154	6.81247
												12.3926	12.3781	10.614																5.31784	10.0531
												13.3356	6.52498	10.1417																7.7917	6.0611
												9.73814	8.78979	9.49189																6.68976	7.20641
												16.8114	8.30449	12.4704																12.1449	9.99302
												10.692	9.37828	8.64643																12.2404	7.10218
												10.1115	5.48266	11.0597																6.69362	15.1692
												10.3727	5.66005	7.25369																6.17567	7.28261
												7.8981	5.65902	12.7997																11.4988	9.66698
												13.6046	7.47823	6.90022																6.69174	5.33643
												9.62519	8.25135	12.3811																7.54917	6.42535
												5.84373	8.50591	6.29826																8.37678	9.58336
												5.68425	7.22862	8.18346																9.20597	9.53034
												9.79352	6.86289	6.34323																6.16117	9.64352
												11.6535	6.46089	6.75611																6.94653	8.36925
												12.2002	7.38094	9.24226																7.21092	6.07151
												11.9681	8.54523	7.47088																9.18557	12.2943
												10.3734	5.13648	6.30451																10.7353	7.72554
												10.0429	9.09795	9.10574																10.2048	6.6715
												11.0335	7.97873	12.3626																10.5611	14.1521
												9.84697	6.96658	11.6757																7.5574	13.1328
												13.7795	7.23598	8.80197																9.66757	6.46024
												11.5687	7.70867	6.40365																9.14124	11.3381
												8.31909	8.60005	6.5919																10.7467	6.80053
												16.1054	7.17247	8.26725																10.6928	8.86794
												10.4708	12.8117	10.8043																7.41224	10.1211
												13.7901	9.53062	8.22308																8.64784	7.86891
												12.3098	7.24089	8.14114																7.97483	4.88768
												8.26999	14.3808	11.1251																8.61239	6.47817
												10.0039	6.85892	7.96809																10.145	15.7821
												7.57595	7.40649	12.8377																6.74109	11.9468
												7.06769	8.99077	6.63846																11.4588	5.3127
												12.0908	11.8636	6.96934																10.0731	6.34255
												8.50861	7.71218	12.0756																5.0839	11.6803
												7.60179	10.4025	9.74487																6.0949	10.6419
												10.6468	7.53242	6.51378																6.08288	5.85252
												12.3773	10.5861	8.07695																10.4017	13.1403
												8.14231	12.6357	7.53921																10.3832	6.27775
												11.5619	6.64304	8.60362																6.14933	13.3569
												8.40276	9.01486	9.5924																12.1591	13.5467
												7.62513	8.00674	8.89855																7.74566	8.38775
												9.22069	10.9638	7.99692																7.87491	10.4823
												12.494	10.088	11.1237																5.99838	10.3677
												10.7222	12.9162	10.5074																9.28559	6.3281
												8.75806	6.28534	8.2056																10.2397	5.55846
												11.499	7.0143	14.9198																8.2718	11.9397
												11.0407	11.4765	11.1738																	14.591
												11.0663	5.85491	7.32288																	13.0207
												7.94641	7.0724	9.79607																	13.3452
												9.11839	5.49039	7.47313																	7.84733
												12.1752	5.85485	7.13386																	13.9642
												7.43753	5.93866	7.04981																	11.9772
												11.1234	7.98411	7.24102																	11.1462
												12.0518	7.78714	8.71163																	5.74379
												7.07142	7.4702	8.55346																	5.81366
												11.7824	6.94224	15.1359																	7.58875
												9.98719	5.64501	14.968																	7.03507
												7.93083	7.54252	10.2287																	7.24032
												6.48324	6.06449	10.0091																	9.34563
												9.38491	6.88676	7.16756																	12.6284
												9.68152	5.19983	8.34198																	13.7734
												8.73689	5.28552	10.7281																	5.9482
												7.73706	7.37916	9.13494																	14.5678
												10.6492	5.97721	14.688																	8.89844
												9.29202	8.61574	7.93207																	9.41325
												11.5024	8.50218	8.01945																	14.2331
												9.88632	7.93999	7.63197																	7.76287
												8.14428	6.06218	8.82472																	11.6714
												7.22745	6.14935	6.75438																	9.31466
												13.3571	7.64049	7.59845																	6.7573
												7.30679	9.36272	6.07172																	13.9739
												12.8482	6.35817	8.87377																	11.0654
												9.85886	11.0016	10.8916																	7.28334
												8.67408	5.2772	8.10246																	7.29043
												7.80876	7.39646	12.108																	7.08203
												10.1328	14.3568	13.367																	7.24698
												8.71699	9.90684	5.22908																	5.86045
												10.816	8.05627	6.01551																	5.62501
												10.1448	7.74332	7.09339																	4.84384
												12.9627	5.19565	9.147																	8.32452
												8.00282	7.94775	8.59884																	10.9344
												6.0885	11.575	8.02134																	9.08047
												9.82677	8.38334	7.79411																	6.86524
												7.52557	9.61079	10.5086																	8.37441
												9.59051	17.8314	9.36238																	6.72771
												9.36571	11.6588	7.97223																	7.69648
												6.32474	9.75144	8.33236																	8.70779
												6.41733	5.38953	12.456																	7.85371
												5.69684	14.2697	9.92114																	7.99921
												10.2223	8.68945	9.47527																	9.27907
												8.31154	7.91439	12.6437																	8.61608
												11.696	8.77036	11.3749																	7.23451
												6.07505	10.0544	8.92398																	10.1882
												10.5424	10.1285	10.5335																	8.6764
												8.80546	5.58671	5.74587																	7.33574
												12.4927	6.66806	8.58446																	8.17336
												12.6835	11.0128	14.1644																	9.99152
												10.7227	9.04855	6.73241																	7.82822
												11.0191	7.70078	11.4991																	6.69505
												9.72484	7.00616	6.74155																	8.55042
												10.8932	14.4056	9.79359																	5.94364
												14.0778	12.7194	11.6429																	10.2904
												12.2261	10.5072	10.472																	8.88166
												12.0195	4.77633	9.8363																	10.6138
												8.72142	6.26364	12.2136																	15.3529
												8.71791	7.20475	11.2169																	14.1987
												11.124	6.89831	7.98426																	14.939
												12.4233	4.94348	9.78228																	7.34026
												12.1867	7.77191	6.71561																	8.17485
												6.30956	6.59026	7.93912																	8.90394
												8.23948	7.65801	14.1606																	8.66353
												5.85845	6.81248	9.62281																	8.41996
												11.1507	8.54836	6.78082																	9.96625
												7.11774	4.92776	6.51034																	13.2449
												10.5703	8.61396	7.03788																	7.76558
												6.46653	5.72176	9.68506																	13.0839
												8.76281	9.79759	6.93949																	7.6788
												8.88907	10.3389	10.2071																	9.58742
												7.36766	7.6961	4.75565																	8.568
												11.9299	8.71244	11.3559																	9.59525
												12.6414	7.46436	6.02562																	12.4671
												7.63692	5.29404	7.08251																	10.788
												5.96622	6.03551	6.40749																	8.59978
												9.90343	5.5675	9.35372																	8.87966
												8.22651	10.9998	5.49348																	7.89923
												7.95612	5.89453	6.36932																	7.83588
												7.02236	9.63974	7.39792																	8.40241
												9.36353	5.36722	7.79063																	8.82718
												8.61155	6.01477	10.7972																	9.48022
												9.1118	6.79493	6.15423																	11.3662
												9.19856	7.43888	6.33638																	13.8002
												10.444	11.8015	7.93925																	6.96108
												10.8819	11.3812	6.10696																	15.1406
												8.30741	8.80114	5.68616																	10.1868
												8.97515	5.87602	7.08945																	9.03023
												8.35465	8.08979	12.1905																	8.59645
												14.8002	5.65449	9.97078																	9.93932
												7.03224	8.99215	6.69463																	8.6434
												8.09944	7.90815	7.7315
												10.5577	8.35292	8.19071
												9.86529	11.046	8.42603
												10.2813	11.4196	8.47565
												11.1479	7.37461	12.5596
												7.28496	15.0146	11.2873
												8.26458	13.6153	8.14838
												10.9241	10.6581	7.60381
												7.89562	6.02476	11.9949
												9.03752	8.32631	8.21513
												14.7192	5.94969	8.71361
												6.55025	6.84392	7.88069
												8.6226	6.35187	9.64269
												10.2922	9.34222	16.3434
												10.4031	7.86465	11.226
												13.9595	6.84786	7.28092
												10.856	6.55605	8.22093
												14.364	6.52005	6.5566
												16.4627	12.8297	6.88856
												10.5861	9.58651	8.20143
												9.79747	9.35751	6.92759
												8.15421	6.25586	9.85452
												8.67731	6.20177	11.8866
												6.54231	6.12139	10.9397
												9.70578	8.64214	11.8133
												10.7299	6.4555	7.68099
												6.70349	8.60545	5.9623
												6.95125	6.17082	6.40773
												11.511	6.27987	10.1328
												12.5347	10.0953	9.34414
												14.3086	13.5119	10.5908
												9.58831	7.96223	5.86847
												7.86531	8.9423	8.29572
												9.58093	6.84743	11.7728
												9.40572	10.9769	6.33134
												10.308	11.2984	9.27088
												7.74508	7.1028	7.15958
												8.2084	6.72997	11.6436
												8.53957	11.7116	13.3266
												10.7845	7.08624	13.5795
												17.6982	9.96275	9.37463
												9.2655	8.87708	9.92046
												12.5002	9.43543	11.002
												9.66742	10.5353	8.25552
												9.15419	9.77681	7.43825
												8.34303	9.86705	9.97533
												9.29661	11.3799	11.9531
												6.47856	12.1232	8.88098
												6.41042	16.1068	8.57773
												13.5575	13.3831	15.3812
												11.0053	3.27076	7.51837
												11.0979	2.75112	11.396
												11.1887	8.1014	6.37658
												7.28224	11.4898	9.40225
												16.3547	3.32175	7.59594
												7.9859	11.2051	11.5875
												6.23338	9.0322	9.95835
												9.13073	7.54889	17.7603
												8.91253	7.90113	9.50079
												7.58829	7.07443	6.80859
												9.5785	6.76618	10.618
												10.1364	6.93558	8.41386
												8.21446	7.04407	8.30671
												12.9664	8.29971	10.0845
												8.88692	7.54605	12.0916
												9.20268	5.00265	10.3068
												12.4718	5.21987	7.0077
												7.96536	6.26309	7.73427
												10.5499	6.56332	6.2509
												6.72835	6.02113	10.1496
												10.4584	7.24815	8.29889
												9.17424	6.24512	6.21873
												13.7695	6.1426	6.63235
												7.16937	6.16083	11.7746
												10.9175	9.33905	8.34003
												14.4098	6.8351	12.2427
												8.04744	5.79627	10.7942
												12.071	8.11507	8.06195
												10.1446	11.7089	6.53248
												10.5976	7.1483	7.09242
												7.55181	7.60591	7.50914
												12.5291	5.75962	8.63498
												13.5487	9.66838	10.2041
												12.7054	6.27872	7.25201
												8.06557	6.63086	6.16491
												9.78302	6.96901	7.30544
												12.5765	13.1119	12.8494
												8.16094	6.83073	8.51138
												10.7394	5.57425	10.0321
												8.06666	7.08524	6.89558
												9.48711	6.77332	6.62742
												7.56161	7.19989	12.5516
												7.01532	9.99022	12.3059
												11.2516	5.33996	7.0884
												12.0526	5.37054	8.75841
												7.43518	8.00287	11.7655
												7.46441	9.26599	8.75078
												12.5705	9.35828	7.10748
												10.0786	9.06211	7.59041
												10.3978	15.0635	9.44658
												9.614	7.82486	8.60239
												7.25309	13.9838	11.4709
												7.79118	8.53086	12.0435
												12.8628	6.87251	10.9257
												8.43634	7.01879	11.2115
												8.10955	6.26951	8.82728
												13.0953	7.16166	9.94507
												8.23216	9.19162	7.23658
												6.38857	7.43504	8.35786
												7.63011	13.8885	11.8905
												5.35062	8.90588	6.08328
												9.75934	5.69621	12.9442
												12.9715	8.24165	5.77216
												8.29334	9.0355	10.4377
												9.16139	11.6846	7.85023
												6.53923	9.10545	12.2697
												7.87341	9.80878	9.47243
												7.17043	12.7188	7.77384
												9.82315	10.3064	9.51032
												6.36395	11.5643	15.2696
												12.7197	10.6372	7.62242
												10.3986	9.61717	11.116
												11.0414	9.52655	8.74865
												7.06055	8.38402
												7.44545	7.12971
												11.6595	6.85831
												7.56647	8.2738
												10.145	5.22846
												11.3854	7.95848
												15.4625	12.3005
												9.39941	8.62864
												7.07722	9.53971
												8.05774	14.5692
												8.4651	9.09664
												10.6148	11.0537
												11.8882	7.0562
												9.08977	5.88867
												12.2319	10.2045
												12.3724	6.49837
												7.52989	11.138
												9.8681	10.6896
												13.32	8.70438
												9.15278	13.9765
												8.77381	8.7202
												10.5618	7.34408
												10.3124	9.82966
												11.7643	8.08185
												11.2705	9.33291
												6.02132	10.6608
												10.4536	7.1664
												7.86776	7.69681
												12.278	6.30901
												8.84528	8.4358
												13.6514	6.11081
												5.76161	8.29782
												5.84348	10.606
												7.48828	8.91257
												9.6082	6.64334
												11.846	12.1615
												10.3622	8.09187
												12.5543	7.32764
												8.98265	7.73701
												8.28977	5.89803
												12.7508	7.80381
												8.61801	8.19209
												11.4078	9.06268
												12.0617	13.7116
												6.76242	5.78756
												11.6186
												9.79113
												10.1497
												7.24943
												12.137
												9.66473
												9.73123

## Sheet: Supplementary Figure 1
Supplementary fig. 1c
marcksl1a 1dpf	marcksl1a 3dpf	marcksl1b 1dpf	marcksl1b 3dpf
2.56939	0	3.0491	2.9896		ANOVA summary
0	2.59649	0	3.05291		F(3, 4082)=174.8, p<0.0001
0.25805	1.77224	0.25805	2.11938
0	0	0	2.79454		Note
0	1.02131	1.24761	0		Each value is normalized count of transcript per single EC.
0.227518	2.04709	0.412745	2.97296
0	1.14188	0	1.14188
0	1.92229	0	3.26926
0	1.13167	0	2.24107
0.909298	2.92346	0	3.41256
0.729451	3.93183	1.30423	3.40674
1.21083	2.55403	1.59475	2.55403
0	0	1.35695	1.68451
0	2.65986	0	2.19462
1.38862	0	1.38862	1.09397
0	1.97376	3.14572	2.97518
1.10155	0	1.30249	0
1.1081	0.972265	1.80361	2.22133
1.13942	1.74461	1.99807	2.99045
0	0	0.897554	1.83957
0.932679	2.14327	2.69946	2.50886
1.97212	2.30207	1.01791	3.05581
0	2.17099	0	2.17099
0	0	1.82793	0
0.498066	1.01019	1.58375	2.27527
2.06975	1.60976	0	3.0449
0	0	3.01935	0
0	3.80927	2.08365	3.88761
0	2.34849	0.696767	1.74656
0	2.9407	1.51427	2.29904
0.696868	1.71746	2.02134	2.31656
0	2.93622	1.16246	3.18626
0.666781	2.57498	2.72257	3.05487
0	2.23211	1.64805	0
1.32594	4.40438	1.87663	3.59329
2.09121	1.37522	0	3.31795
1.11847	3.49782	1.81652	3.03105
0.91348	1.3275	1.70091	2.23161
1.2164	3.12658	1.51788	3.37877
0	2.38288	1.62454	2.02252
0	1.25869	0.577178	2.78036
0	3.46548	2.333	2.73844
0	2.41814	1.44665	2.96553
0	2.25699	1.5703	2.89639
0	2.28703	0	0
1.84493	2.27899	1.29851	2.748
1.4211	1.61813	2.34421	1.61813
0.690111	2.29756	0	3.88635
0.941365	1.71984	2.90132	0
0	3.28657	0	2.26006
0	3.19537	2.07308	0
0	2.72692	1.11916	1.51983
1.27573	0	1.27573	0
1.31626	1.34298	1.11418	0
0	0	2.25929	2.1466
1.58002	0	3.0094	0
0.820777	2.5352	2.22675	3.6821
0.584288	2.68235	1.88038	1.4827
0	2.43412	1.66148	2.80993
0	3.03016	1.36602	3.59624
1.52599	2.33377	1.52599	1.97563
0	2.43081	0	2.80651
0.687471	1.64864	2.13003	0
0.937851	0	2.89588	2.15246
0	2.23173	2.09028	0
0	2.14294	2.50155	3.35305
0	2.8722	1.82874	0
1.38998	0	1.38998	2.38825
0.789659	2.8801	1.9478	0
0.376736	0	1.71833	0
0	2.1436	1.80317	0
0.618828	0	1.27264	2.1456
1.13725	2.12067	1.65563	0
0.989877	3.08294	1.80381	1.82546
0	1.57758	1.257	1.57758
1.10926	2.41827	1.10926	2.83733
0.587716	0	1.60931	1.49896
0.780481	1.51927	0.464527	0
1.67822	2.27559	1.9181	1.68023
0	0	3.21123	0
0.734294	2.05596	3.60475	0
0	1.18484	2.67689	1.18484
0	1.14333	1.32608	1.66287
0	2.06613	0	0
0.967284	0	0	0
0	0	0	2.00453
2.08904	1.16976	2.08904	1.69423
1.31741	2.14493	2.77481	2.14493
0	1.88433	2.28346	2.23782
1.56669	2.08749	2.14961	1.51123
0	1.414	1.31861	1.414
0	3.7126	2.92714	4.18867
2.09269	3.13779	3.3819	3.76355
3.58538	4.26351	3.40859	3.81215
2.04212	3.13481	2.66819	3.19469
1.60519	2.41319	3.56905	3.45026
1.88987	2.14857	3.49159	3.01319
1.04833	0.915362	2.49463	2.77114
2.52845	3.22388	3.42739	3.89693
2.42656	2.92915	3.82253	3.59521
2.37216	2.00927	4.04117	1.44195
1.9776	1.50194	2.51876	2.07704
1.14086	3.08583	3.49475	3.75586
1.98817	3.11321	3.61732	2.72973
1.75978	3.8255	2.56709	2.88037
2.50886	0	3.55171	1.71038
2.10385	2.95742	3.11764	4.2271
0	2.38939	1.77988	2.18891
3.11239	2.50006	2.46277	3.95972
1.61838	0	3.30659	2.46803
0.893313	1.5267	3.29501	0
2.6615	3.59223	4.3933	4.04156
2.98742	3.34717	3.76354	4.66456
1.41153	3.03317	2.33279	4.01364
3.10064	2.69245	2.78201	4.53029
2.47116	2.17663	3.33543	2.95692
0	3.05809	3.06475	5.13044
2.1925	1.78183	4.248	4.01364
1.39396	4.51069	3.16677	4.08909
2.97547	3.62806	3.58716	3.2528
0	3.34015	2.846	4.09407
2.03341	2.34265	4.25874	3.73221
0.952372	3.60804	2.72959	4.3816
1.89746	2.41188	2.62141	4.76883
1.41024	2.955	2.33125	4.96266
0	2.54864	2.6781	2.98888
2.71953	2.28162	3.69809	1.92595
0	2.1456	3.15857	3.44006
1.7843	1.68917	2.97465	3.13875
1.29948	3.34234	2.97918	3.83892
3.13828	1.86218	3.80951	3.91082
2.26986	2.81483	2.26986	3.47756
1.74513	3.16841	3.48158	4.07684
0	1.92846	2.70364	2.17912
1.8129	1.52882	4.21459	3.26915
1.48587	2.48803	2.89558	4.0287
1.19808	0	3.63811	0
2.30809	1.84943	4.11689	3.99934
2.10312	2.23285	3.33109	3.2573
1.1915	2.17825	2.76619	4.65787
1.99185	2.96961	3.38375	2.96961
2.49073	2.95104	4.36298	3.12461
3.41804	3.35782	3.72751	3.35782
2.48879	2.61054	3.53047	3.57424
2.4187	2.92275	4.16563	3.65579
2.65419	1.76638	2.18921	3.40446
2.22263	3.40446	3.63869	4.76552
0	2.35904	3.04099	3.93768
2.09485	2.70898	0	4.11186
1.85646	2.7449	2.20844	3.22969
2.67564	3.27481	3.95281	3.03424
3.90048	0	4.80456	3.48163
1.68326	1.80035	3.22315	2.61223
2.27951	3.21765	3.01053	3.78747
0	2.36117	3.43835	2.79517
2.93328	2.24831	2.61787	2.24831
0	0	4.32301	3.46277
0	0	3.56626	1.60944
2.49763	2.63013	3.95101	2.63013
1.07226	0	2.16193	4.10807
0	2.20796	3.98007	1.95627
3.56604	2.5696	4.29305	3.07618
1.62416	3.21581	3.06202	2.73138
0	3.43828	1.10088	3.56779
1.10048	1.26614	3.61365	1.99712
2.08143	1.16337	3.44688	2.65354
2.72186	3.3228	4.05758	3.4991
1.6612	3.28097	2.96961	3.06718
2.1878	2.4929	2.65272	3.23522
2.49127	0	3.76332	2.95684
0.934552	2.35767	0	3.54044
0	2.58267	0	3.2373
0.927383	1.85638	0.927383	3.26586
0.350688	1.4072	1.13147	3.55334
0	3.23241	1.11357	2.57797
0.879808	2.98359	1.65466	2.41876
0	2.70516	0	1.50167
0	0	0.676903	4.42811
0	0	0.894679	3.93442
0	2.01502	0	2.749
0.844489	3.07552	0	3.28939
0.354025	3.28245	0.354025	3.67533
0	0	0	3.13559
0	0	0.416618	3.78012
1.13068	1.81548	0	0
0	1.8082	0.821169	3.73279
0	1.36558	0	4.13161
0	0	0.37012	3.77494
1.90213	0	3.97503	4.0629
0	0	0	0.577315
0	0	1.58358	0
1.02841	0	2.46638	1.98255
1.10769	0	3.27117	0.719753
0	0	0.767544	0
0	0	0.722104	0
0	0	1.49681	0
0.470199	0	0	1.34739
0	0	0	0
0	0	0.499896	1.00814
0.82199	0	0	0
0.593098	0	1.2322	0.620652
0	0	0	1.90667
0	0	0	2.38214
0.7917	0	0	0
0.407492	0	0.696186	0.471894
0	0	2.09495	0
0.303245	0	0.535611	0
0.715178	0	0	0.975445
0.370508	0	0.370508	0
0	0	0	0
0.770151	0	0	0.691949
1.10267	0	3.08158	0
0	0	0	0
0	0	0.847565	0
0	0.5626	0.724289	0
0	0	0.870748	0
0	0	0	1.85806
0.460196	0	0.460196	0
1.2836	0	2.0181	1.04837
0.390543	0	0	1.35311
0	0	0.781026	2.00694
0	0	2.72392	1.32771
0	0	0.706302	0
0	0	0.404451	0
0.354038	0	0.992969	0
1.12594	0	3.40664	0
0	0	1.31375	0
0.756006	0	0.99126	0
0	0	1.05183	0.286859
1.4344	0	1.5762	1.12531
0.423529	0	1.65226	1.25563
1.04527	1.15185	1.54508	0
0	0	2.53484	0
0.455673	0	2.20621	0
0	0.636659	1.52241	0.636659
0.780065	0	1.7451	0
0.550586	1.67246	2.28353	0
0	0	1.72966	0.440172
0.663271	0	2.08673	0
1.74266	0	3.93705	1.74189
1.61265	0	3.61482	0
0	0	1.73059	0.757959
0.332453	0	1.3246	0
1.39956	0	1.39956	0.666366
0.825435	0	1.57869	1.10088
2.15482	0	3.173	1.16565
2.31327	0	2.74547	1.12983
0.89645	0	1.2291	0
0	0	2.08163	0
1.27666	0	2.42821	3.2706
0.663888	0	2.24929	1.8929
1.00095	1.23571	2.50026	1.23571
1.45648	0	2.22214	1.17361
0	0	1.74686	2.83141
0	3.31869	3.10394	0
0	1.81204	2.8037	1.27017
0	1.02348	1.2654	0
0	0	0.951395	0
0.836178	0	2.89026	0
0	0	3.8481	0
1.0072	1.84808	2.43602	2.83573
0.867371	0	1.87527	0
0	1.3645	1.86264	0
1.32588	0	2.49006	0
0	2.0962	0.97844	0
0.911073	2.58702	3.32381	2.85571
1.96712	0	1.40488	1.99149
2.35565	1.34803	2.19212	1.90205
1.30631	1.40302	1.61716	1.40302
2.1621	0	2.00253	0
1.70793	0	2.61367	0
0	0	2.59531	0
1.99855	2.00592	2.79166	2.00592
1.74774	0	3.20712	0
1.60079	0	2.09464	2.80432
2.01889	1.52628	2.81373	0
1.91897	1.80099	0	1.26068
2.96733	0	3.21775	0
0.757657	0	3.16402	1.58401
2.19758	0	3.0449	0
2.19486	0	2.19486	0
1.8272	0	2.98464	1.11158
3.17978	1.8592	3.51578	1.8592
2.72106	1.66617	0.883622	0
1.95375	0	1.95375	2.32194
2.43034	0	2.6619	0
1.60402	0	3.03807	0
2.14849	0	2.5143	0
0.635362	0	1.29831	1.58478
3.17726	0	2.64844	1.53908
1.26895	0	2.05655	1.19856
1.89782	1.58217	2.39104	0
1.74422	1.18705	3.04766	0
2.55952	0	3.01483	0
2.53164	0	3.01013	2.22104
2.37429	0	2.63843	0
2.73077	0	2.6065	0
3.07299	1.69805	3.02651	2.04056
2.71649	0	1.10465	0
0	0	2.42187	1.76679
1.89348	0	1.44084	1.77855
2.15055	0	0.92343	1.62498
2.6819	0	3.12591	1.67281
0	0	2.19509	0
1.6566	0	2.51046	1.84808
1.82023	0	2.80457	1.40233
1.40604	0	3.30241	0
0	0	1.61911	1.71298
3.053	1.70557	3.18061	3.61189
2.45592	2.42551	3.85399	2.80105
1.67722	2.54326	1.44997	4.34623
0	2.74957	3.43185	2.11842
0	2.07035	1.90181	3.57341
2.0001	1.55147	2.73287	3.50334
0	1.98208	2.68699	4.04866
2.55038	2.75581	2.09028	3.60501
0	3.1011	2.06402	4.2926
0.631092	4.11118	2.76973	1.72576
1.15586	3.13454	2.27285	3.4585
0	2.05388	3.43787	2.41566
1.3739	3.06183	1.3739	2.30775
1.4986	3.30493	2.846	4.15876
2.13271	1.65341	2.76477	3.09665
1.40569	1.6424	3.11566	2.87188
2.57227	2.56745	2.95195	2.08181
0	2.90141	1.9293	4.54201
2.02723	3.04084	2.59241	0
2.40832	2.28637	2.20742	3.811
2.21617	3.89065	2.85326	2.56384
2.47199	1.52346	1.85988	4.06748
2.39721	0	2.13941	2.34977
1.64966	1.88527	3.09223	2.23882
1.34319	2.63164	3.37802	4.45571
2.27223	1.19181	2.84253	0.763851
1.29253	3.09963	2.18897	3.48995
2.54193	2.34379	1.73724	2.71674
1.8782	2.50314	2.86932	4.25659
2.32049	2.00601	2.83709	2.77333
1.81405	3.94333	2.98715	4.09471
1.52543	0	0	3.39374
1.57022	0	2.59339	3.01363
1.78012	2.34124	2.12774	3.45096
1.66166	3.56905	1.90072	1.66966
2.66197	1.7692	2.39729	1.7692
0.602297	2.90329	2.90977	2.63372
1.37662	1.20067	2.18575	0
1.0375	2.3286	2.95603	2.9718
1.44417	1.70926	1.44417	3.92738
2.2076	2.38594	3.50782	4.3501
1.8941	2.58649	3.30873	1.40383
2.37717	1.41211	2.29856	3.12379
1.13438	1.17686	3.09524	2.30025
2.4155	1.79706	2.98019	3.49251
0	0	2.11446	3.30768
2.37165	2.25317	3.50806	3.86804
1.73782	2.88395	2.98263	3.18704
1.75508	2.03457	2.35782	3.18929
0	1.34697	2.70816	2.72319
1.64949	0	2.44329	4.04482
2.51128	3.7618	1.5631	3.34345
1.70926	2.88116	1.89553	2.88116
1.45231	3.70635	1.6797	3.83681
2.27951	2.36492	2.54128	3.47632
0.85643	0	2.52695	0
2.3999	3.53196	3.22099	3.66183
2.1815	1.1464	3.20188	2.46251
1.13654	1.57377	2.44926	2.79112
2.03688	2.41907	2.87168	2.79442
1.40534	2.99318	2.58834	3.26825
1.40942	2.21357	2.33027	4.19247
1.03173	3.45354	1.2261	3.06377
0	1.29851	0.508279	2.03595
0.924713	1.02336	0	2.60104
0	2.0001	0.832601	4.01301
1.07314	2.43507	1.07314	4.09481
0.929976	1.14596	1.40337	1.14596
0.980517	1.53023	0	3.12305
1.34697	2.42422	1.34697	2.79972
0.445414	3.20553	0.752487	2.18488
0.619283	2.03457	0	3.43141
1.08578	1.34718	1.08578	3.47545
0	0	0.440232	0
0	2.8525	1.53073	3.59412
0	2.47001	1.06089	3.88402
0	1.55963	2.02881	1.79332
0	2.72959	1.38987	2.21775
0.838407	2.4075	0	3.26825
0	2.12977	0.73227	1.54893
0	3.45887	2.20179	4.65288
0	1.7843	0	1.7843
1.40884	2.85147	1.40884	3.33892
0	1.40744	1.36461	3.85613
1.15274	0	0	2.52
0	3.13286	0.801329	0
0	2.44399	1.58648	3.24041
1.22001	2.0937	1.75344	3.92798
0	2.32985	1.13443	3.36139
0.608799	2.26083	0	3.4362
0.8982	2.87862	0.8982	3.54326
1.75945	1.51788	0	2.72459
1.49012	2.29421	1.19142	2.29421
0	1.90254	0	3.28328
0	2.86385	0	2.86385
1.31382	1.72576	0	1.72576
0	2.65912	0	3.57059
0.93324	1.67036	1.97004	2.90451
1.07479	2.03399	1.47623	2.86854
0	2.45853	1.41364	3.56778
0.579413	2.61434	1.98512	2.24483
0.870667	2.4887	1.32893	4.31265
1.22338	1.73724	0	3.76433
1.04863	1.79301	1.54915	3.71504
1.0522	1.7384	0.658538	2.9833
0	0	0.858265	3.52007
1.22771	0	1.39048	0
0	1.45692	2.21909	2.65119
1.18384	0	1.39191	1.4093
1.31508	2.90794	1.03556	3.82928
0	0	0	2.95465
0	0	1.57964	0
0.514777	1.85078	0.852937	4.09456
0	2.11147	1.64579	2.74218
0.684535	2.77988	1.08711	3.91463
0	1.70667	1.51482	4.46247
1.41447	1.99158	0.938892	3.4854
0	2.81091	2.08225	2.95643
0.566527	2.69202	1.1898	4.17777
0.508358	2.91627	1.29479	1.92046
0	2.88275	0.588107	3.02888
2.36755	2.23341	2.20379	2.6025
1.87003	1.82546	0.863783	2.81042
0	1.37854	1.68016	2.29328
0	1.75423	2.19824	1.22068
3.46148	1.91255	2.3651	2.9075
1.44516	1.60625	3.01824	3.70968
2.89855	1.90424	3.78122	3.38681
1.22917	1.73378	2.81657	3.64535
1.04414	2.15397	2.96576	2.52
2.75305	2.10406	3.80825	3.89174
1.69074	2.36638	2.75652	2.63033
3.32345	3.12409	3.43722	2.27168
1.41071	2.17802	2.80301	2.43698
1.74124	3.20781	1.98411	4.67992
3.10693	1.27871	2.72359	3.07898
1.59739	1.95116	2.75845	3.43991
2.88451	1.43362	2.41026	4.53927
3.48661	2.19545	2.76669	1.60784
2.34124	1.60593	2.85875	3.04034
3.2649	2.16893	2.31801	2.80323
2.57181	1.73879	3.37447	3.96262
2.19783	2.11424	3.53122	3.90309
1.89951	3.46298	3.92638	4.36029
3.46602	1.77325	1.89282	3.85978
2.26973	2.60501	2.86963	2.98553
1.84146	0	3.36229	2.97975
2.95273	3.10897	2.17272	4.28119
2.50541	2.15465	3.15688	2.78808
2.86313	1.60561	1.80533	3.36267
1.46281	2.22275	2.70377	2.22275
2.51816	0	3.14593	3.12478
2.15045	1.07875	2.8406	2.80505
2.71011	3.72141	2.99783	3.57128
2.0434	3.66497	3.17125	0
2.09433	1.56101	2.09433	2.9866
1.35003	1.44789	3.11047	4.03106
3.06353	2.86972	3.67009	4.32868
2.60269	1.74578	1.41707	2.34763
0.829202	2.17999	3.52439	2.81496
0.883123	2.54668	2.96732	3.41483
0	2.24125	3.38796	2.75423
0	1.8129	2.96672	2.79634
2.69228	0	2.24823	3.06475
0	0	3.42916	3.48126
0.784443	3.44162	3.25867	3.96719
0	1.72728	3.14777	2.32735
0.900189	0	2.99478	4.1892
0.989417	0	2.88461	2.92903
1.39979	1.23071	1.39979	2.36974
1.2567	2.73902	2.51059	4.02522
0	2.31	3.27459	4.2128
1.02772	0	2.60733	1.81419
0	2.46016	2.5497	3.89548
1.17546	0	3.15258	2.96045
1.29532	1.77406	2.65752	4.43333
0.750386	3.39346	2.87736	1.9101
0	3.22969	2.62901	2.88983
2.22422	1.35546	2.86178	3.29238
1.73071	1.91872	2.84818	2.27402
0	0	2.50674	3.58085
0	2.02843	2.32079	2.28267
0.907884	1.88622	3.51273	2.70712
1.51806	3.47769	3.20906	2.17999
3.52239	2.24861	2.94056	3.66703
2.8092	1.68558	2.17456	0
2.68743	3.53335	2.42218	2.9954
0	0	3.12335	2.6515
2.66333	1.94215	2.45747	1.383
1.66339	3.07434	2.32895	3.64137
1.66053	2.3254	2.35989	4.22964
2.81801	2.48769	3.28699	2.12294
1.65	1.63721	2.50296	3.07749
2.50373	2.46803	2.24295	3.90391
3.96014	2.81631	3.35731	3.9775
2.39144	0	3.03776	3.99194
2.80863	1.91848	2.69835	1.91848
2.47833	1.4733	3.17118	1.4733
0	0	1.31084	3.51531
2.61148	2.86959	2.50283	4.21241
2.69216	1.88078	1.7206	3.81703
3.40979	1.84763	2.84809	1.30084
3.38658	3.02164	3.11011	2.84901
2.31821	0	1.80624	2.68903
2.0363	2.21157	2.66197	0
3.12647	1.44072	3.12647	2.84017
1.31601	1.80905	2.68393	2.79202
2.75591	2.52845	2.20138	3.76795
2.8477	2.49107	2.55076	4.31519
2.95293	1.5229	3.12651	2.46441
1.57324	0	2.8475	3.05795
0	0	2.10264	0
2.21022	1.8139	2.4983	2.89671
2.73783	2.62497	2.73783	2.36114
3.3019	2.80554	2.43936	3.29188
2.79687	2.80895	1.33468	3.29537
3.0912	0	3.0912	2.73733
0.828547	0	2.80214	3.10659
2.51947	1.0808	2.25827	2.80798
3.02158	1.94036	4.01937	3.60461
2.65272	0	3.03442	3.86456
3.28316	2.04183	3.41199	4.06026
1.85943	2.9352	2.34996	3.70406
3.12848	2.15566	2.11382	2.52175
2.34263	0	2.98655	3.92612
2.81256	2.49514	2.92365	4.31957
2.43793	0	2.07521	2.76442
3.45478	2.73429	3.00356	3.11787
2.43119	3.32698	3.29327	0
3.17255	2.04945	3.17255	2.04945
2.38984	1.71261	2.63083	3.93138
2.40032	3.37515	2.77509	0
2.67692	2.09777	2.60259	4.54248
3.91274	0	3.02598	4.2111
3.22003	3.37902	3.04567	3.65815
1.51303	2.97277	1.84224	3.14653
1.77651	3.21009	3.19124	4.19567
1.91108	2.97577	2.73443	3.51328
3.09628	2.68044	2.82356	3.73229
3.12766	0	2.33714	3.4142
1.93148	2.52845	2.69233	3.85304
2.12067	3.01327	2.48534	2.76554
2.79698	2.29061	1.4864	3.2061
1.98036	2.58135	3.34918	2.21302
2.28792	0	2.929	2.55267
2.734	0	2.5104	3.49665
2.60675	0	2.34336	0
3.27887	0	2.84818	1.48428
3.02995	1.14993	2.71262	2.77918
3.40006	0	3.34151	1.19118
1.44852	2.3597	2.75083	3.00447
0.689418	0	2.19059	1.36885
1.57261	0.437297	2.15622	1.16129
2.76931	3.63118	2.23047	3.99072
2.83039	1.77366	3.4936	3.41294
3.37175	1.10035	2.50567	0
2.92213	3.04414	3.24311	4.44226
3.00599	0	3.49682	1.12742
3.44548	0	3.10238	1.76317
2.40002	0	2.66476	2.07475
0	1.7912	1.41282	2.0363
3.11153	0	2.93808	0
3.38205	0	2.80384	0
2.5554	2.78653	3.0962	3.78728
2.18483	1.09081	2.75055	2.55413
2.36318	2.42431	0	3.83504
2.54813	0	2.81606	1.09556
2.27194	0.872041	3.40099	2.0743
2.53966	0	1.92245	1.59394
2.90044	0	3.0467	0
0	0.921148	2.50026	0.921148
2.26295	0	2.63312	0
2.07389	2.33887	3.08499	2.56853
1.28662	1.78554	2.18173	3.70628
2.64369	1.51316	2.43817	2.71894
1.72909	0	2.91144	0
1.52066	1.23346	2.46179	3.48524
2.82849	0	3.06659	3.41641
2.78997	1.0937	3.58149	2.3912
3.48947	3.3639	2.71597	3.3639
2.81845	1.62432	3.0082	0
2.35149	2.32132	1.21648	3.07618
2.98094	0	3.07618	0
2.0146	1.68023	2.84748	2.27559
2.81963	0	3.28864	0
1.22797	0	2.73992	0
2.53448	2.42281	2.91316	1.48746
3.35304	1.28331	2.77564	3.02356
1.92308	0	3.19327	1.93883
3.14937	0	3.00234	0
3.14352	2.79682	3.14352	3.28295
1.73244	2.74763	2.85015	3.23249
3.43933	0	2.77776	1.90424
1.53023	1.11736	2.73936	1.63189
0	0	1.40026	0
2.20329	0	2.20329	2.84993
0	0	1.60848	0
0.981142	1.72919	1.46672	4.11527
0	0	2.80827	2.45333
0	0	1.55333	2.34365
0	0	3.17978	0
0	1.62711	0	1.96483
1.11254	0	1.11254	1.46531
0	1.99514	0	2.82631
0	0	2.06673	1.44789
2.80981	2.8484	3.6893	1.85943
0	0	1.34845	2.08286
0	1.24602	1.27834	1.97286
0	0	2.80199	3.20052
0	0	3.07439	3.01701
3.14846	0	1.99761	2.4186
0	2.01912	2.17513	4.09076
1.01431	0	2.44624	2.09401
0	1.77122	2.01449	3.13337
1.30123	1.36526	1.84808	2.74622
0	2.01657	1.92733	2.37665
0	0	3.24178	0
0	1.42854	1.71934	3.1445
1.4625	0	2.65795	2.80287
0	2.5706	2.609	2.5706
0	1.07556	2.24801	3.33373
1.96132	0	2.31876	1.46174
2.33855	0	3.47261	1.52094
2.73204	2.91352	3.20513	3.4496
1.41212	0	1.41212	0
1.08312	1.74558	1.92595	1.74558
0	0	3.30692	0
0	1.80777	1.84943	3.84741
1.98722	2.33097	1.98722	3.79197
0	1.55142	0	0
1.65255	0	2.9953	2.46724
2.19262	1.19229	3.2139	1.72085
1.14319	0	3.10761	2.29061
1.30896	0	2.67495	2.78715
0	0	2.90478	1.27778
0	0	1.0003	3.57529
0.81526	0	1.25833	2.46605
2.77833	1.38457	2.30809	0
1.86494	0	1.86494	1.6088
0	0	2.01291	1.92595
1.40546	1.80926	2.32554	3.27827
1.13654	1.47382	2.61708	4.36202
0	0	0	0
0	2.4169	1.42301	3.21188
2.08987	2.29729	3.20327	3.82289
0.942893	1.43728	0.942893	3.00842
2.68203	0	2.05507	1.43741
1.98037	0	2.11461	1.41707
1.38622	1.18515	2.30249	1.48314
1.31841	0	2.35908	3.83724
1.99011	0	1.99011	1.81441
1.68798	2.14394	2.42361	2.98732
2.22668	0	1.32344	2.75541
1.12869	2.41907	1.98442	3.55872
1.48613	1.24549	2.42125	3.03481
0	0	2.32718	1.4544
0	0	2.45592	0
0.775422	0	2.78684	1.98768
1.67264	2.27951	3.44309	2.74854
0	0	2.72692	0.436154
0	0	1.84135	2.66135
0	0	3.28307	0.998276
0	1.04685	2.10628	0.480089
1.5902	0	1.5902	0
1.90765	1.40372	3.17592	1.40372
0	0.971924	1.98967	0
1.59739	1.12686	2.18383	1.64324
2.03804	1.67475	2.23478	1.67475
1.94545	0	2.89776	1.2634
0	0.733675	2.1028	0
1.74783	2.39563	2.64197	0
0.823135	1.67926	2.62295	2.47687
2.06884	0.649454	2.69674	0.649454
1.01701	1.10429	1.83971	1.10429
1.32689	0	1.87773	0
1.37832	1.31094	3.60056	1.31094
1.76665	1.17153	3.1629	0
1.03235	0	3.79288	0
2.49548	0	2.49548	0
1.35931	0.973442	1.35931	1.45724
0	1.15526	1.42589	1.15526
0	0	3.01685	0
0	1.23553	2.33048	0
0	0	1.64915	0.369719
1.52515	0.735141	2.46704	0.735141
3.20157	0	2.92736	0.486737
1.45014	0.338727	3.02443	0.591292
0.990302	0.624817	2.5529	0
1.93287	1.05891	1.93287	0.663522
0.744999	2.27758	2.80276	1.10523
0.719933	0.433293	1.42621	0.433293
1.0839	0	1.92695	0.504975
0	1.82023	2.34421	2.42892
1.39681	2.64175	1.39681	0
0.822848	0	2.62248	0
1.66258	1.63888	1.66258	0
1.80046	1.02063	2.70097	0
1.15118	0.571852	2.71155	0.93338
2.21025	0	3.46945	1.09291
1.26222	0.411711	1.26222	1.51859
1.41588	0.733675	1.97966	0
1.19341	0	1.49234	0
0.876275	0.985331	3.0266	0.609412
1.41223	0	3.05321	1.07441
0.808093	0	1.9766	0
1.20951	2.07536	1.20951	0
0	1.09114	1.60784	1.09114
0	0	1.56354	1.40557
0	0	2.72781	0
0	1.40123	1.33674	2.32049
2.05756	0	3.29369	0
2.15414	1.27257	2.66276	0
2.15006	0	1.56709	1.90789
2.02452	0	3.5223	1.15705
2.41035	0	1.62041	0
1.58432	0.587076	2.16927	0
1.76051	1.03998	3.1558	1.86987
2.72799	0.645417	3.78206	0
2.26865	0.911695	3.25948	1.38055
2.48321	0	2.37581	1.81937
2.36013	0	3.98449	0
2.27215	0	3.00273	3.7437
2.89091	0.385362	3.71291	0
1.37071	0	3.25711	0
2.8579	0	3.00382	0
2.63813	0	2.17387	0
2.69648	0	3.74909	1.48442
2.27938	1.13224	3.30732	0
3.23642	0	3.34982	2.77999
1.67328	0	3.7909	0.875702
0	0.756155	1.56939	0.756155
1.16504	1.45114	3.13812	0
2.31485	1.50657	1.50608	0
1.76018	0	3.54658	0
1.19824	0	2.84491	1.75403
3.29675	1.54457	3.60506	0
2.96786	0	3.89122	2.20122
3.06514	0	3.38819	1.3682
3.05294	1.60291	3.44254	0.689072
2.34971	0.570211	2.92372	0.570211
2.42562	1.56579	3.3496	0
1.94061	0.889494	2.93858	0
1.56549	0.429551	3.21774	0
1.52526	0	2.8228	0.692099
2.68921	0	3.1995	1.42488
0	1.29426	3.45616	0.843355
2.24201	1.6253	3.1836	0
2.00065	0	3.67283	0
1.82742	1.82328	2.73106	0
2.71586	0.560206	3.76938	0
3.08326	0.529757	2.99252	0
2.24937	0	3.6122	0.758381
2.00676	1.57982	3.01148	1.57982
1.48781	0	3.30603	0
2.15431	0	2.52035	1.01622
2.61934	1.12383	2.35565	0
2.25394	1.81829	2.62378	4.25813
2.04602	0	3.40764	0
1.23657	0	3.69139	0
1.80674	0.642328	1.67958	0.642328
2.2021	0	3.04974	1.48481
1.5267	0	2.94522	0.555923
0	1.02795	3.58986	2.10185
2.08286	0.868012	2.98263	0
1.82786	0.615565	3.29964	1.26754
1.62703	0	3.06543	0
0	0.830478	3.15243	0.499081
1.37324	0	3.26036	0
3.16101	0	3.64321	1.98127
0.956843	0	1.75965	0
2.34012	2.12164	1.81119	0
1.80204	0	3.52351	1.66826
2.50095	2.0802	3.54334	1.73532
2.39226	0	2.8009	1.95349
2.53164	0	3.10095	0
2.56954	0	3.54868	2.28623
4.27895	0.892376	3.89978	0.892376
1.73161	0	2.97547	0.733337
2.75762	0.532791	2.92931	0.532791
2.11169	0.747565	2.01968	1.17053
2.29061	0	3.00777	0.976991
2.4075	1.4549	3.63905	0
1.88779	0.708179	3.32873	0
2.58599	0	3.84156	1.61458
2.09059	1.57849	3.25091	2.16278
2.36702	0.83481	3.2631	0.502101
1.38693	0	2.863	0
2.54063	0.966173	2.91947	0.966173
2.00796	1.40954	3.2045	1.97243
3.60143	1.3619	3.10863	0
1.50548	1.19743	2.44399	0
2.3363	0	3.60589	0
2.37077	0	3.16321	1.03044
1.84471	0.5927	3.36601	0
2.02869	0	2.74272	0
2.50211	0	3.66633	0
1.46839	1.94189	1.46839	0
2.30341	0	2.90129	0.914554
1.89419	0	2.75255	0.619303
3.31176	2.47001	3.94804	0
2.02505	0.715739	3.3071	0
3.09618	0.421825	3.3276	0.421825
1.91707	0	3.18652	1.44195
2.43666	0	3.75511	0.558184
1.64966	0	1.98894	0
1.7105	0	3.57636	1.33965
1.49118	0	3.17592	0.66984
2.38154	0.950615	3.73584	0.950615
2.52663	1.20712	2.02523	0
3.29207	0.843657	3.45803	0
0	1.45549	3.12201	0
2.75369	0	3.41447	0
2.48668	0	3.05427	0
2.34635	0	2.34635	0
1.49879	0	2.07348	2.41303
2.01799	0	2.95828	2.21836
1.41991	0	2.60617	0
2.02843	0.894166	3.1358	0
0.74015	0	2.72466	0
2.29361	0	0	0
2.6161	1.02957	2.6161	1.70468
3.62653	1.56213	3.30064	2.02758
2.59133	2.1383	3.0476	0
3.17713	0.488434	3.3919	1.42282
1.6149	1.68095	3.05102	2.27637
1.55849	0.705471	3.30547	1.11501
2.66114	2.06073	3.4677	2.06073
1.58818	1.35205	3.23249	1.90667
1.31342	0	3.12461	0.568313
2.52079	1.14677	2.6296	0.429832
0.949837	1.37533	2.6161	1.93337
2.48236	0	2.85958	0
2.38169	0.626232	3.17475	1.00836
2.15117	1.97439	2.61434	0
2.41303	0	2.05137	0
2.01507	1.42878	3.16777	1.42878
1.32425	0.930627	3.40031	0
0	0.686073	3.16174	1.37566
2.26954	1.18138	3.02133	1.70797
1.29158	0	3.40199	0
2.10397	1.25479	3.52366	0.982604
1.51169	1.35205	2.71718	2.52263
3.02301	4.60166	2.70581	3.86554
2.12164	0	2.96332	1.78595
2.89171	1.88078	3.06475	0.871151
1.52393	1.36486	3.11535	0.678908
2.3644	0	3.33168	0.703093
0	2.01441	2.55931	1.15229
2.74663	2.42063	3.49947	0
2.08811	0.960811	2.45139	0.591617
2.07166	1.02749	3.18332	1.30592
2.04305	2.91765	2.34178	1.68166
2.67874	0	3.47207	1.04941
1.73352	0	2.89529	1.42757
2.51615	0.99158	2.99414	1.47955
1.81548	0	2.94466	1.59896
2.42719	0	4.14253	2.14427
0	1.15975	2.59999	0
2.08811	1.60672	3.10049	1.60672
2.81412	1.21673	3.90118	1.21673
2.83582	1.71298	2.83582	1.18562
2.22783	0	1.32439	1.97778
1.09662	1.34424	3.4936	0
2.78486	1.43306	3.2978	0
2.93653	1.44207	3.53078	2.00941
2.06723	1.41896	2.32277	1.41896
1.5291	0	1.22652	1.11667
2.55453	1.271	2.86854	0.825147
1.10742	0	3.14811	0
2.33225	1.06999	2.97564	1.57499
2.10898	0	3.27107	0
1.50187	0	3.00546	0.672741
1.07037	0	3.00392	0
2.72226	2.3115	3.10557	1.39373
0	0.627369	3.22186	0
2.04533	1.5706	3.54555	1.06635
2.11467	0	3.01708	1.99113
3.04262	2.21433	3.88986	1.77379
2.42	0	2.94076	0
1.08093	0.740265	2.91922	0
2.90663	0	2.69706	0.853827
1.63904	1.49896	2.9794	0
1.50113	1.93934	3.47756	2.55787
2.55619	1.7568	3.06231	1.43411
1.84068	2.86828	2.45115	1.32649
1.44547	0	2.69371	0.7478
2.5402	1.9442	3.6874	1.3848
2.7734	0	3.18643	0.987017
2.20607	1.24005	2.08815	1.77692
2.2244	1.78142	3.82372	0
2.22447	2.16636	2.93767	1.58171
2.42939	1.85714	2.42939	1.85714
2.07126	0	3.63721	1.83979
0	0	3.5495	1.59786
2.18751	0	2.93408	0
2.68743	1.15549	3.81783	0.736103
3.35857	1.95575	2.89457	1.61862
2.50903	1.45482	3.87233	1.45482
1.51178	1.08669	4.05278	1.37287
3.52104	1.39293	2.09614	0
3.70503	2.43412	1.60244	2.07156
1.96567	1.63854	3.45627	1.97706
1.99022	0	3.81154	1.33262
1.91959	0	3.86169	0
2.47265	1.06704	3.87189	0.669561
1.68023	1.54537	2.72078	1.72493
3.0066	0.742971	3.49744	1.16451
2.88968	0.47074	3.37802	1.38777
0	0.548758	3.51517	1.16106
1.79818	1.24531	3.44144	2.2679
2.53356	1.63355	3.64059	1.63355
2.10508	2.05219	2.98265	1.91922
2.25872	1.46363	3.20152	0.509416
1.83358	2.37018	2.96511	2.37018
1.9629	0	3.45315	1.50575
1.73583	0	3.42099	0
1.95575	0	3.56649	1.28426
2.85413	0.720204	3.91358	1.65238
2.49616	0	4.11825	1.37456
3.25954	1.18468	3.15844	2.68224
2.33237	0	3.25061	0
2.09683	1.23623	3.11	0
2.37562	0	3.64817	0.999758
2.4788	1.47894	3.75856	2.05112
2.32219	0	3.28669	0
1.84028	1.02233	3.09978	2.09417
1.39361	1.98913	3.22824	1.98913
2.75553	1.13769	3.02719	0
1.43728	0	3.59186	2.7201
1.4093	1.12559	3.12024	1.64172
1.63754	1.18552	3.71465	0.922242
1.62969	0	3.00291	2.12977
2.70842	0	3.76159	2.08636
1.13453	0.883206	3.4189	2.09102
2.30728	1.60848	2.679	0
2.81828	0	2.81828	0.976269
3.54915	0.759589	3.12316	2.05725
2.29652	0	2.74256	1.71484
1.32102	0	2.69031	3.90632
1.675	0	3.62289	1.76558
2.28086	0	3.4774	0
2.9471	1.65102	3.61365	2.24332
2.16471	1.71834	3.90888	1.39876
2.69738	0	2.84186	2.88786
2.98871	0	2.75168	0
1.79155	1.87632	2.91753	2.69622
1.46397	2.61905	3.11795	1.65649
0	0.80289	3.0367	0
1.82415	0	3.29537	0
0	1.41305	3.17162	2.33461
1.94189	0	3.32768	2.84077
2.76313	0	2.88874	2.21557
2.45853	1.64402	2.93453	0.872122
2.63234	0	3.3317	1.42392
1.45415	0.799202	3.30493	2.37863
1.8497	1.66966	2.00546	3.43953
1.87282	1.79218	3.44318	3.25858
1.56131	0	3.4966	0.843129
2.11831	1.49466	2.74946	2.06884
2.52527	2.43239	3.76458	2.69787
1.90716	0	3.39013	2.38975
	2.02385		3.03024
	0.811139		1.25303
	0		1.93173
	0		2.00907
	0		0
	1.75022		1.9935
	0		1.24956
	0		0
	0.659664		1.73532
	0		1.56101
	0		1.30818
	1.0628		1.34592
	2.0894		1.84214
	1.31183		2.47249
	0		0.755138
	0		0
	0		0
	0		1.7951
	0		1.19203
	0		1.36028
	0		2.41954
	0.665998		0.665998
	0		0
	0		0
	0.629901		0.629901
	0		0
	0		0
	1.90993		3.25533
	0.891696		0.891696
	0		0
	0		0
	0		0
	0		1.70594
	0		0
	1.26797		1.26797
	0.619066		1.94596
	2.00592		4.07578
	1.2933		4.35285
	2.82871		2.19297
	1.59686		0.838333
	1.65821		2.96611
	1.662		2.45742
	0		1.76961
	2.36886		3.01409
	2.07247		2.07247
	2.76313		3.55367
	1.28929		2.18499
	2.95626		2.31382
	1.79176		3.2581
	0		0
	0		1.75759
	3.24319		5.18996
	0		1.64357
	0		2.59807
	1.42254		1.42254
	0		1.65068
	3.70491		3.84472
	0		1.64695
	1.71784		3.34762
	0		4.42658
	1.75958		3.54588
	3.05265		3.44225
	1.79762		2.40428
	2.15836		3.5683
	0		0
	0		0
	3.49496		3.98195
	1.79646		3.31049
	3.96518		4.48067
	3.07601		3.46598
	1.54944		1.04887
	2.67006		3.39457
	1.71242		2.68287
	1.87189		4.90414
	1.94548		0
	3.55126		4.19413
	0		0
	1.00775		1.00775
	3.28647		3.96075
	1.71934		1.71934
	2.88037		2.24182
	3.08069		3.44557
	2.64864		3.80182
	2.35932		2.85816
	2.78201		3.44371
	1.82067		0.830295
	0		2.4705
	2.55522		3.7509
	0		0.869699
	0		4.14045
	2.15431		3.4496
	0		0.859049
	1.95844		1.95844
	0		0.67307
	0		1.76478
	1.60933		4.23398
	0.824355		1.26999
	2.92792		3.20213
	1.17453		3.24271
	1.59472		3.34951
	2.94573		2.46935
	0		0
	3.18365		4.07477
	2.79875		3.0711
	3.83484		3.52446

## Sheet: Supplementary Figure 2
	Supplementary figure 2e (pool data from independent experiments)										Supplementary figure 2h (pool data from independent experiments)
	Control			Marcksl1a			Marcksl1a△ED				Control			Marcksl1b			Marcksl1b△ED				ANOVA summary
	aISV	vISV	DLAV	aISV	vISV	DLAV	aISV	vISV	DLAV		aISV	vISV	DLAV	aISV	vISV	DLAV	aISV	vISV	DLAV		aISV (suppl.fig.2e)	F(2, 449)=4.888, p=0.0079
	14.92	7.68	8.46	13.02	13.19	10.51	7.8	12.66	7.45		10.89	15.27	8.53	12.68	8.67	8.9	8.86	8.36	8.27		vISV (suppl.fig.2e)	F(2, 359)=5.618, p=0.0040
	14.12	8.83	6.4	13.57	10.82	9.95	8.99	11.25	7.71		11.38	18.36	8.78	13	8.02	10.32	8.04	8.47	9.17		DLAV (suppl.fig.2e)	F(2, 244)=5.740, p=0.0037
	14.79	8.89	7.7	13.82	12.69	8.77	8.12	12.65	8.34		10.89	14.79	9.8	12.19	10.4	9.82	7.23	7.63	8.18
	12.16	9.41	7.65	10.58	12.33	10.9	8.04	14.06	8.79		9.75	13.16	7.79	10.72	9.64	9.2	7.22	9.46	5.88		aISV (suppl.fig.2h)	F(2, 330)=14.12, p<0.0001
	13.01	9.08	7.29	10.64	12.61	6.86	13.55	11.95	8.02		9.42	14.3	6.92	7.96	10.35	7.83	8.04	7.2	6.09		vISV (suppl.fig.2h)	F(2, 199)=15.29, p<0.0001
	13.95	9.2	7.36	14.11	13.79	8.09	9.34	11.25	8.92		9.26	12.02	8.48	7.48	12.03	7.42	9.66	6.31	8.13		DLAV (suppl.fig.2h)	F(2, 233)=21.92, p<0.0001
	16.23	7.64	9.63	12.9	15.79	7.81	11.45	13.15	8.73		10.89	13.16	10.98	9.59	8.86	7.16	8	6.86	6.1
	15.02	8.78	9.35	13.94	16.47	7.41	9.67	13.16	10.25		8.78	12.19	7.1	6.5	10.75	6.19	9.11	7.25	8.48
	11.39	10.89	9.56	10.7	15.24	7.26	9.4	13.37	11.62		8.12	12.02	6.75	7.48	10.66	6.63	11.45	8.58	7.77
	11.29	10.4	11.92	11.78	16.53	7.25	11.7	13.3	12.92		9.26	11.38	6.86	6.18	11.96	6.33	8.9	11.01	6.46		Boxes (white and grey) represent data from single vessel (2-8 measurements were taken per vessel)
	11.48	9.26	11.02	11.95	14.46	8.95	11.42	10.86	12.56		10.24	11.05	8.35	4.88	13.31	9.66	11.56	10.51	5.47
	11.1	9.42	9.55	10.28	10.61	8.22	9.84	9.8	10.1		10.56	10.56	8.63	6.5	9.69	10.72	8.41	11.05	8.24
	13.35	9.1	9.96	10.51	11.57	9.27	9.2	9	11.34		9.91	11.54	7.31	6.66	12.02	6.96	6.73	11.16	7.93
	14	8.78	5.72	9.24	10.27	10.04	11.27	11.32	11.41		8.45	12.51	6.56	7.31	12.2	6.51	5.68	13.34	8.12
	12.88	8.61	6.7	11.66	10.12	10.29	10.06	9.55	12.03		5.36	7.8	6.76	8.45	15.47	7.09	6.62	12.68	8.32
	10.72	8.29	7.76	11.93	8.15	10.31	11.33	9.61	11.27		7.15	9.1	5.96	9.75	9.14	7.28	6.73	12.69	5.11
	8.45	7.8	5.8	11.07	10.86	13.55	11.48	17.42	5.63		11.21	9.26	6.12	9.26	10.18	6.76	10.36	9.95	7.54
	7.31	15.44	9.8	9.68	8.78	9.44	12.73	15.74	7.37		10.08	11.86	6.75	17.06	12.9	8	10.99	8.36	7.15
	8.78	15.12	7.08	10.54	8.12	9.78	13.83	15.17	8.23		6.82	10.24	5.42	19.01	12.31	9.47	8.71	8.72	7.31
	9.59	11.86	6.94	10.75	9.43	10.08	12.58	15.1	8.05		7.48	11.54	6.54	17.06	10.89	7.53	8.99	8.89	6.34
	11.86	10.56	6.72	9.96	10.56	8.59	14.2	12.93	7.08		8.29	12.19	6.83	12.51	16.2	8.08	8.81	11.38	5.69
	11.7	11.7	7.67	9.55	7.31	8.29	11.78	17.98	7.75		9.75	10.4	7.3	13.32	13.84	8.16	12.04	8.83	7.61
	10.72	12.19	8.98	12.55	6.99	8.1	11.92	16.68	8.49		8.94	13.16	6.22	14.79	14.38	5.65	9.94	9.21	6.1
	11.7	11.05	9.64	11.25	8.77	7.98	9.54	18.02	7.95		7.31	13.98	6.07	15.44	15.48	8.3	8.45	9.59	7.39
	11.86	10.24	5.85	11.41	9.26	12.71	10.37	17.82	5.4		9.26	13	5.53	8.41	11.82	8.77	8.43	8.45	4.79
	13.81	10.57	6.01	10.31	10.4	11.92	9.23	16.8	7.6		8.45	14.14	6.12	7.73	9.61	9.65	11.34	8.29	5.94
	12.05	8.78	6.99	9.01	10.4	3.9	8.57	17.83	9.66		9.59	15.76	6.48	8.62	9	7.75	9.1	8.94	6.79
	11.87	11.05	8.55	11.9	12.02	4.55	9.55	17.36	8.85		6.01	13.81	7.34	7.6	9.27	14.1	9.59	9.59	5.96
	10.72	13.49	8.28	9.59	12.51	5.36	9.07	9.71	7.92		7.8	16.25	8.01	8.6	9.32	13.65	10.03	8.61	6.19
	8.77	8.94	6.01	13.56	12.19	5.69	11.25	12.33	7.27		10.89	7.64	9.47	12.1	12.12	12.59	8.35	7.48	6.18
	10.24	10.89	8.74	11.68	12.03	5.52	15.88	14.32	6.98		6.66	6.18	8.54	11.36	10.81	4.57	8.22	8.94	6.23
	9.26	9.1	8.44	10.46	10.08	6.17	14.83	12.09	7.74		9.59	7.96	8.02	12.26	12.02	4.76	7.65	7.48	6.91
	10.4	7.48	8.54	14.77	10.02	5.81	16.64	13.78	7.02		7.91	12.35	7.72	8.65	13.1	7.54	8.69	8.29	6.65
	7.96	8.61	8.65	15.85	10.24	7.99	15.13	14	8.59		7.39	13.16	8.81	15.24	9.7	9.7	8.55	8.12	5.36
	7.8	8.12	9.82	17.55	9.59	5.42	14.53	13.03	7.45		8.38	11.38	7.71	15.87	15.44	7.6	9.66	7.64	7.31
	6.01	11.21	8.38	14.14	8.94	9.8	13.17	8.24	6.87		7.23	13.65	6.11	8.95	10.5	8.27	8.9	6.65	9.43
	7.96	9.1	8.28	17.33	10.88	7.15	14.38	9.49	7.57		9.45	13.49	8.14	8.82	12.28	4.75	8.45	7.96	7.96
	8.61	8.61	8.17	15.68	9.1	7.31	11.12	7.03	7.86		9.49	9.83	6.08	11.43	10.15	6.42	8.91	6.99	6.5
	6.99	9.91	8.22	15.96	11.53	9.59	11.36	7.07	7.3		8.98	10.2	5.04	8.81	10	6.6	9.11	8.94	5.85
	7.64	10.07	8.15	16.28	11.38	8.9	12	7.87	6.27		9.78	10.47	5.63	11.48	11.92	9.39	9.34	13.81	6.18
	7.96	7.15	10.39	14.36	9.26	8.72	11.62	11.56	6.48		9.89	8.51	5.82	8.29	12.94	9.69	11	10.73	14.62
	6.99	10.89	9.74	12.21	10.07	9.26	12.4	11.12	8.04		10.44	8.28	6.88	10.46	12.09	4.08	10.61	13.65	13.49
	7.31	8.45	9.67	11.67	10.23	12.36	9.11	11.21	5.7		8.53	7.31	8.95	8.53	11.8	8.64	10.11		11.05
	13.69	12.03	9.02	11.57	8.77	11.49	11.3	9.55	5.34		8.53	9.32	8.77	8.49	9.16	9.5	10.17		7.48
	15.11	9.59	9.17	13.28	9.26	10.76	7.76	9.59	5.71		8.82	10.35	8.61	9.29	10.05	8.02	12.03		7.96
	14.46	8.94	10.31	15.31	10.4	10.87	10.24	10.96	7.94		10.8	11.7	7.62	7.94	9.15	6.25	14.76		8.94
	16.09	8.29	8.95	14.35	10.4	9.53	10.29	10.05	7.46		10.32	8.88	9.37	9.22	10.03	6.23	12.45		10.73
	15.93	7.31	9.6	12.21	12.02	8.8	8.74	11.36	7.27		8.05	10.54	11.32	8.34	8.87	15.7	10.13		6.83
	13.82	8.94	7.77	11.24	12.51	11.61	10.49	13.39			10.38	8.29	8.31	6.52	9.85	14.87	7.68
	12.5	11.86	9.93	14.67	12.19	12.23	12.33	13.76			11.96	8.86	7.22	12.77	7.73	7.21	9.29
	10.4	12.84	6.69	15.1	12.03	11.79	10.42	9.8			8.21	10.22	9.39	13.04	8.61	12.9	7.14
	9.26	13.81	8.28	14.99	9.26	8.91	8.03	10.91			8.18	7.85	7.61	12.39	8.74	17.23	10.44
	7.8	13.32	8.34	15.21	8.94	17.55	9.39	11.19			10.8	9	8.44	14.63	11.88	8.37	8.54
	8.94	13	8.09	9.82	9.42	15.93	10.33	12.25			11.46	11.68	5.64	14.47	11.73	6.55	6.56
	6.83	13.32	7.2	8.19	8.45	20.31	11.18	10.96			7.81	12.02	6.54	15.72	10.02	18.7	7.65
	8.93	12.34	7.36	7.26	7.31	6.76	10.58	10.03			9.04	14.17	5.68	8.4	8.79	16.77	6.9
	8.29	12.68	5.85	10.14	7.48	6.57	9.97	11.88			7.43	12.56	7.11	8.63	11.32	13.93	6.01
	8.61	12.84	5.85	7.18	10.08	11.52	9.31	10.53			8.37	10.52	5.76	7.08	13.38	16.49	5.65
	9.92	14.79	10.61	9.02	8.94	15.43	9.79	10.64			7.25	13.31	5.44	7.76	13.72	15.72	7.22
	8.29	14.79	5.27	7.5	14.3	11.42	12.33	11.02			7.54	7.72	7.62	11.45	13.25	12.85	9.12
	9.26	13.65	10.52	8.78	11.54	10	8.18	9.51			6.53	7.31	7.51	11.23	11.05	8.36	7.44
	7.48	12.35	10.07	9.59	10.08	10.88	7.08	9.05			7.87	6.7	6.93	10.82	13.9	6.64	6.83
	8.45	11.87	9.98	8.29	11.05	8.32	5.5	10.57			7.7	7.84	8.01	9.33	11.83	8.21	6.79
	9.91	11.21	10.04	11.05	13.49	9.2	12.01	9.7			9.33	8.31	6.67	9.38	11.79	18.82	10.35
	8.94	10.88	10.68	7.64	12.35	9.01	6.38	9.77			9.44	8.95	8.38	11.11	10.45	19.18	7.97
	8.94	13.98	11.81	8.12	11.38	6.57	11.19	10.6			12.25	10.08	6.45	10.23	12.49	17.83	8.74
	11.86	11.38	8.57	7.31	11.7	4.8	7.17	10.79			11.41	9.92	9.92	10.5	16.25	16.48	8.21
	14.95	12.19	9.02	8.45	11.54	8.78	10.13	10.84			11.48	10.16	4.39	9.75	14.06	11.15	9.97
	13.49	12.84	7.11	8.78	10.72	8.61	12.77				9.27	11.05	7.15	8.95	13.67	6.69	10.59
	13	12.35	7.48	8.78	11.05	7.96	8.07				8.9	10.74	8.12	10.51	13.4	6.86	7.99
	13.33	10.4	8.34	7.17	10.72		8.4				9.38	12.24	7.48	8	12.4	10.57	7.84
	13.49	11.05	8.03	6.18	14.95		8.45				7.91	9.61	7.8	8.56	12.53	8.78	11
	13.33	14.14	7.07	5.36	12.68		9.7				8.47	8.61	5.2	9.02	10.51	9.04	9.21
	11.86	8.94	7.77	6.34	12.68		9.2				8.35	7.96	6.34	10.87	14.17	13.34	12.79
	11.21	10.73	8.47	6.66	12.51		7.87				9.53	9.1	7.96	8.43	15.1	7.54	9.97
	8.13	11.38	8.33	6.5	9.75		7.85				8.52	10.73	12.35	13.74	11.44	11.74	10.2
	8.78	12.84	8.11	6.99	10.07		9.24				6.37	9.75	8.29	10.13	13.47	9.17	10.93
	7.64	12.52	9.79	7.31	10.39		8.92				6.04	11.54	11.54	7.75	12.43	13.05	8.2
	10.24	7.96	9.55	14.62	8.45		7.28				7.59	7.8	9.91	9.87	13.08	10.48	10.24
	11.7	9.75	6.29	13.32	8.45		6.95				10.1		5.85	7.86	9.29	8.78	9.05
	8.93	10.07	7.56	12.67	9.42		8.35				10.41			10.31	10.92	8.08	8.61
	10.08	13.98	5.83	12.03	8.94		8.38				8.59			11.96		8.77	7.8
	9.43	13	8.3	11.05	10.23		7.61				10.14			10.58		8.39	6.72
	6.01	10.41	6.7	11.15	15.38		6.36				8.29			9.91		6.83	7.06
	6.18	12.02	9.31	9.59	17.69		8.98				8.62			9.64		5.4	7.24
	5.72	13.16	9.03	9.42	15.07		8.81				10.73			7.32		10.07	7.12
	6.82	12.19	9.56	7.64	15.47		8.11				8.45			8.63		7.56	6.63
	6.18	13.97	6.94	7.96	16.77		10.22				7.96			13.47		6.65	6.96
	5.36	14.62	8.08	7.64	11.27		8.29				9.43			10.4		12.73	8.61
	7.15	5.46	6.52	9.91	11.22		9.27				10.07			9.1		11.16	9.47
	6.01	6.83	6.34	9.96	12.25		9.21				9.75			9.59		5.93	11.86
	5.36	7.31	6.47	9.59	12.43		7.68				8.78			8.64		17.43	9.1
	5.53	6.5	7.7	10.24	11.53		7.34				8.61			7.67		16.29	7.64
	5.85	6.99	7.3	11.21	12.2		8.04							6.6		6.51	10.07
	7.15	6.76	6.25	10.89	9.02		7.28							6.67		6.64	7.48
	8.12	6.44	6.24	8.29	13.98		7.9							8.25		6.69	8.15
	8.29	5.95	6.8	6.98	11.95		9.74							14.03		13.09	11.38
	8.12	6.99	7.07	16.9	9.84		10.03							11.75		17.86	9.59
	6.99	5.53	6.02	14.78	8.27		9.17							10.17		7.08	9.43
	10.23	5.69	6.75	14.14	10.43		9.29							12.17		6.15	8.94
	9.43	4.39	9.83	12.51	13.48		9.85							9.59		10.85	8.61
	8.45	6.5	8.83	9.77	15.54									9.1		17.15	9.59
	6.99	9.26	8.13	11.87	16.53									9.46		20.31	7.48
	7.15	8.45	7.52	9.75	14.03									10.07		12.45	8.61
	8.79	6.67	11.09	9.59	12.16									12.13		8.95	7.31
	9.92	7.64	10.5	10.4	12.54									7.61		13.63	11.86
	9.75	7.15	7.54	9.75	11.62									9.56		20.15	8.78
	9.75	8.62	8.87	8.62	10.52									10.77		19.99	7.8
	9.59	11.37	7.05	7.96	10.78									11.02			7.48
	9.42	10.4	7.65	11.7	14.17									10.28			7.96
	10.4	9.75	6.75	8.61	12.05									10.86			8.45
	9.59	7.96	7.65	8.45	11.39									8.68			9.26
	8.45	9.75	9	10.08	11.47									8.96			11.86
	9.26	8.61	6.17	8.93	11.73									9.33			9.59
	9.1	9.59	7.22	8.45	10.02									9.25			10.56
	11.95	8.29	7.74	9.92										11.21			9.26
	11.95	8.78	9.41	11.05													9.91
	11.25	9.42	11.37	10.56													10.24
	12.65	10.89	12.53	11.05													6.99
	11.95	11.21	11.06	11.21													8.29
	11.95	10.56	7.31	9.59													7.96
	10.55	16.17	7.64	8.02													7.86
	11.25	13.28	6.5	8.61													7.64
	10.55	14.06	7.96	8.94													6.5
	8.81	13.36	8.61	8.94
	8.75	12.66	11.03	12.19
	10.93	12.66	13.85	8.78
	9.52	14.06	11.23	10.24
	8.54	11.95	6.65	10.44
	7.64	11.25		8.83
	9.81	13.49		9.08
	8.91	14.57		10.7
	10.72	14.6		9.65
	10.65	10.32		9.21
	9.68	12.57		11.46
	8.15	12.48		10.7
	14.4	13.91		9.69
	14.32	13.02		6.82
	13.11	15.69		8.45
	15.74	15.75		8.61
	13.4	16.94		8.78
	12.22	16.17		7.64
	12.02	14.79		7.63
	11.2	12.72		11.54
	9.57	12.13		10.73
	9.01	13.68		12.84
	12.58	15.15		12.68
	14.74	11.37		11.38
	17.1	11.29		6.98
	13.23	11.44		7.64
	11.03	9.97		8.94
	10.96	8.97		10.89
	8.06	11.07		12.67
	7.79	12.19		16.66
	6.94	8.72		16.62
	9.01	8.44		12.64
	9.49	12.23		12.84
	7.17	13.07		15.04
	8.96	13.6		14.63
	9.56	9.26		13.43
	7.5	14.2		13.95
	8.53	12.08		10.51
	8.91	7.39		10.33
	8.41	7.82		11.61
	8.44	11.6		9.82
	9.22	9.91		9.92
	9.13	9.8		10.68
	7.97	13.49		10.65
	10.2	13.24		11.09
	8.53	13.41		13.13
	9.43	13.91		12.89
	10.86	11.4		8.34
	7.8	7.56
	7.65	9.84
	8.45	10.69
	9.74	10.88
	8.31	13.07
	8.69	13.32
	8.91	13.42

## Sheet: Supplementary Figure 6
Supplementary figure 6f pool data from independent experiments)
30 hpf		36 hpf		48 hpf
wildtype	marcksl1a; marcksl1b	wildtype	marcksl1a; marcksl1b	wildtype	marcksl1a;marcksl1b
10.7	7.1	14.3	10.7	21.4	7.1		Table Analyzed	30 hpf						Table Analyzed	36 hpf
7.1	14.3	7.1	3.6	32.1	3.6
7.1	14.3	3.6	3.6	7.1	0		Column B	30 hpf marcksl1a-/-; marcksl1b-/-						Column D	36 hpf marcksl1a-/-; marcksl1b-/-
3.6	7.1	3.6	10.7	7.1	3.6		vs.	vs.						vs.	vs.
0	0	10.7	7.1	25	7.1		Column A	30 hpf wildtype						Column C	36 hpf wildtype
7.1	0	10.7	10.7	17.9	10.7
10.7	0	14.3	14.3	14.3	7.1		Unpaired t test							Unpaired t test
28.6	3.6	10.7	10.7	21.4	14.3		P value	0.1296						P value	0.0032
0	14.3	10.7	0	17.9	3.6		P value summary	ns						P value summary	**
7.1	3.6	10.7	7.1	25	7.1		Significantly different (P < 0.01)?	No						Significantly different (P < 0.01)?	Yes
10.7	0	14.3	0	14.3	3.6		One- or two-tailed P value?	Two-tailed						One- or two-tailed P value?	Two-tailed
10.7	10.7	7.1	3.6	17.9	7.1		t	df	t=1.534	df=68				t	df	t=3.083	df=54
3.6	0	3.6	3.6	3.6	10.7
3.6	10.7	10.7	10.7	3.6	7.1		How big is the difference?							How big is the difference?
17.9	0	7.1	0	3.6	3.6		Mean of column A	7.976						Mean of column C	9.643
3.6	10.7	14.3	3.6	3.6	0		Mean of column B	5.893						Mean of column D	5.495
0	7.1	3.6	3.6	7.1	3.6		Difference between means (B - A) ± SEM	-2.083 ± 1.358						Difference between means (D - C) ± SEM	-4.148 ± 1.346
3.6	0	21.4	10.7	10.7	7.1		99% confidence interval	-5.681 to 1.515						99% confidence interval	-7.741 to -0.5558
3.6	10.7	14.3	0	3.6	3.6		R squared (eta squared)	0.03347						R squared (eta squared)	0.1497
10.7	7.1	3.6	0	3.6	7.1
10.7	14.3	21.4	0	7.1	3.6		F test to compare variances							F test to compare variances
10.7	21.4	10.7	0	10.7	25		F	DFn	Dfd	1.317	29	39		F	DFn	Dfd	1.208	29	25
17.9	0	10.7	14.3	0	3.6		P value	0.4178						P value	0.6356
3.6	3.6	3.6	3.6		14.3		P value summary	ns						P value summary	ns
7.1	3.6	3.6	3.6		17.9		Significantly different (P < 0.01)?	No						Significantly different (P < 0.01)?	No
7.1	7.1	14.3	7.1		0
7.1	3.6	7.1			14.3		Data analyzed							Data analyzed
3.6	7.1	0			0		Sample size	column A	30					Sample size	column C	30
14.3	0	10.7			10.7		Sample size	column B	40					Sample size	column D	26
7.1	0	10.7			0
	7.1				25
	3.6				10.7		Table Analyzed	48 hpf
	0
	3.6						Column F	48 hpf marcksl1a-/-;marcksl1b-/-
	3.6						vs.	vs.
	7.1						Column E	48 hpf wildtype
	3.6
	7.1						Unpaired t test
	10.7						P value	0.0329
	7.1						P value summary	*
							Significantly different (P < 0.01)?	No
							One- or two-tailed P value?	Two-tailed
							t	df	t=2.191	df=53
							How big is the difference?
							Mean of column E	12.11
							Mean of column F	7.589
							Difference between means (F - E) ± SEM	-4.523 ± 2.064
							99% confidence interval	-10.04 to 0.9933
							R squared (eta squared)	0.08303
							F test to compare variances
							F	DFn	Dfd	1.817	22	31
							P value	0.1241
							P value summary	ns
							Significantly different (P < 0.01)?	No
							Data analyzed
							Sample size	column E	23
							Sample size	column F	32

[truncated: 3 more sheets: Supplementary Figure 7, Supplementary Figure 11, Supplementary Figure 12]
